# Supplementary material for: Di-μ2-acetato-1:2κ2 O:O′;2:3κ2 O:O′-bis­{μ2-4,4′-dichloro-2,2′-[2,2-dimethyl­propane-1,3-diylbis(nitrilo­methanylyl­idene)]diphenolato}-1:2κ6 O,N,N′,O′:O,O′;2:3κ6 O,O′:O,N,N′,O′-tricopper(II)
Source: Acta Crystallogr Sect E Struct Rep Online. 2012 Oct 31;68(Pt 11):m1430–1. doi: 10.1107/S1600536812044315 (PMC3515164; doi:10.1107/S1600536812044315)
Supplement: Supplementary file 1 [file e-68-m1430-sup1.cif]

##############################################################################
#                                                                            #
# This CIF contains the data in a paper accepted for publication in          #
# Acta Crystallographica Section E. It conforms to the requirements of       #
# Notes for Authors for Acta Crystallographica Section E, and has been       #
# peer reviewed under the auspices of the IUCr Commission on Journals.       #
#                                                                            #
# Full details of the Crystallographic Information File format               #
# are given in the paper "The Crystallographic Information File (CIF):       #
# a New Standard Archive File for Crystallography" by S. R. Hall, F. H.      #
# Allen and I. D. Brown [Acta Cryst. (1991), A47, 655-685].                  #
#                                                                            #
# The current version of the core CIF dictionary is obtainable from          #
# ftp://ftp.iucr.org/pub/cif_core.dic.                                       #
#                                                                            #
# Software is freely available for graphical display of the structure(s)     #
# in this CIF. For information consult the CIF software page                 #
# http://www.iucr.org/resources/cif/software.                                #
#                                                                            #
# This file may be used for bona fide research purposes within the           #
# scientific community so long as proper attribution is given to the journal # 
# article from which it was obtained.                                        #
#                                                                            #
##############################################################################
data_global
_audit_creation_method     'by CrystalStructure 4.0'
_journal_date_recd_electronic     2012-10-16
_journal_date_accepted     2012-10-25
_journal_name_full     'Acta Crystallographica, Section E'
_journal_year     2012
_journal_volume     68
_journal_issue     11
_journal_page_first     m1430
_journal_page_last     m1431
_journal_paper_category     QM
_journal_paper_doi     10.1107/S1600536812044315
_journal_coeditor_code     MW2092
_publ_contact_author_name
;
Dr Koji Kubono
;
_publ_contact_author_address
;
;
_publ_contact_author_email     kubono@cc.osaka-kyoiku.ac.jp
_publ_contact_author_fax     '(+81)72-978-3652'
_publ_contact_author_phone     '(+81)72-978-3653'
_publ_section_title
;\
Di-\m~2~-acetato-1:2\k^2^<i>O</i>:<i>O</i>';2:3\k^2^<i>O</i>:<i>O</i>'-\
bis{\m~2~-4,4'-dichloro-2,2'-[2,2-dimethylpropane-1,3-\
diylbis(nitrilomethanylylidene)]diphenolato}-1:2\k^6^<i>O</i>,<i>N</i>,\
<i>N</i>',<i>O</i>':<i>O</i>,<i>O</i>';
2:3\k^6^<i>O</i>,<i>O</i>':<i>O</i>,<i>N</i>,<i>N</i>',<i>O</i>'-\
tricopper(II)
;
loop_
    _publ_author_name
    _publ_author_address
    'Kubono, Koji'
;
Division of Natural Sciences
Osaka Kyoiku University
Kashiwara, Osaka 582-8582
Japan
;
    'Tani, Keita'
;
Division of Natural Sciences
Osaka Kyoiku University
Kashiwara, Osaka 582-8582
Japan
;
    'Yokoi, Kunihiko'
;
Division of Natural Sciences
Osaka Kyoiku University
Kashiwara, Osaka 582-8582
Japan
;
data_I
_chemical_name_systematic
;
Di-\m~2~-acetato-1:2\k^2^<i>O</i>:<i>O</i>';2:3\k^2^<i>O</i>:<i>O</i>'-\
bis{\m~2~-4,4'-dichloro-2,2'-[2,2-dimethylpropane-1,3-\
diylbis(nitrilomethanylylidene)]diphenolato}-\
1:2\k^6^<i>O</i>,<i>N</i>,<i>N</i>',<i>O</i>':<i>O</i>,<i>O</i>';
2:3\k^6^<i>O</i>,<i>O</i>':<i>O</i>,<i>N</i>,<i>N</i>',<i>O</i>'-tricopper(II)
;
_chemical_formula_moiety     'C42 H42 Cl4 Cu3 N4 O8'
_chemical_formula_sum     'C42 H42 Cl4 Cu3 N4 O8'
_chemical_formula_iupac     '[Cu3 (C19 H18 Cl2 N2 O2)2 (C2 H3 O2)2]'
_chemical_formula_weight     1063.25
_chemical_melting_point     ?
_symmetry_cell_setting     orthorhombic
_symmetry_space_group_name_H-M     'P b c a'
_symmetry_space_group_name_Hall     '-P 2ac 2ab'
loop_
    _symmetry_equiv_pos_site_id
    _symmetry_equiv_pos_as_xyz
    1 '+X,+Y,+Z'
    2 '1/2-X,1/2+Y,+Z'
    3 '+X,1/2-Y,1/2+Z'
    4 '1/2-X,-Y,1/2+Z'
    5 '-X,-Y,-Z'
    6 '1/2+X,1/2-Y,-Z'
    7 '-X,1/2+Y,1/2-Z'
    8 '1/2+X,+Y,1/2-Z'
_cell_length_a     19.0732(18)
_cell_length_b     11.6191(11)
_cell_length_c     19.693(3)
_cell_angle_alpha     90.0000
_cell_angle_beta     90.0000
_cell_angle_gamma     90.0000
_cell_volume     4364.2(9)
_cell_formula_units_Z     4
_cell_measurement_reflns_used     25
_cell_measurement_theta_min     14.99
_cell_measurement_theta_max     17.38
_cell_measurement_temperature     298(2)
_exptl_crystal_description     prismatic
_exptl_crystal_colour     green
_exptl_crystal_size_max     0.230
_exptl_crystal_size_mid     0.200
_exptl_crystal_size_min     0.160
_exptl_crystal_density_diffrn     1.618
_exptl_crystal_density_meas     ?
_exptl_crystal_density_method     'not measured'
_exptl_crystal_F_000     2164.00
_exptl_absorpt_coefficient_mu     1.751
_exptl_absorpt_correction_type     psi-scan
_exptl_absorpt_process_details     '(North <i>et al.</i>, 1968)'
_exptl_absorpt_correction_T_min     0.675
_exptl_absorpt_correction_T_max     0.756
_diffrn_ambient_temperature     298(2)
_diffrn_radiation_type     'Mo K\a'
_diffrn_radiation_wavelength     0.71069
_diffrn_measurement_device_type     'Rigaku AFC7R'
_diffrn_measurement_method     \w-2\q
_diffrn_reflns_number     7325
_diffrn_reflns_av_R_equivalents     0.0240
_diffrn_reflns_theta_max     27.49
_diffrn_reflns_theta_full     27.50
_diffrn_measured_fraction_theta_max     0.999
_diffrn_measured_fraction_theta_full     0.999
_diffrn_reflns_limit_h_min     -13
_diffrn_reflns_limit_h_max     24
_diffrn_reflns_limit_k_min     -8
_diffrn_reflns_limit_k_max     15
_diffrn_reflns_limit_l_min     -25
_diffrn_reflns_limit_l_max     0
_diffrn_standards_number     3
_diffrn_standards_interval_count     150
_diffrn_standards_decay_%     0.527
_refine_special_details
;
Refinement was performed using all reflections. The weighted <i>R</i>-factor
(<i>wR</i>) and goodness of fit (<i>S</i>) are based on <i>F</i>^2^.
<i>R</i>-factor (gt) are based on <i>F</i>. The threshold expression of
<i>F</i>^2^ > 2.0 \s(<i>F</i>^2^) is used only for calculating <i>R</i>-factor
(gt).
;
_reflns_number_total     5006
_reflns_number_gt     2796
_reflns_threshold_expression     F^2^>2.0\s(F^2^)
_refine_ls_structure_factor_coef     Fsqd
_refine_ls_R_factor_gt     0.0350
_refine_ls_wR_factor_ref     0.1048
_refine_ls_goodness_of_fit_ref     1.000
_refine_ls_number_reflns     5006
_refine_ls_number_parameters     280
_refine_ls_number_restraints     0
_refine_ls_hydrogen_treatment     constr
_refine_ls_weighting_scheme     calc
_refine_ls_weighting_details
            'w = 1/[\s^2^(Fo^2^)+(0.0428P)^2^+0.7391P] where P=(Fo^2^+2Fc^2^)/3'
_atom_sites_solution_hydrogens     geom
_atom_sites_solution_primary     direct
_atom_sites_solution_secondary     difmap
_refine_ls_shift/su_max     0.001
_refine_diff_density_max     0.388
_refine_diff_density_min     -0.448
_refine_ls_extinction_method     none
_refine_ls_extinction_coef     ?
loop_
    _atom_type_symbol
    _atom_type_description
    _atom_type_scat_dispersion_real
    _atom_type_scat_dispersion_imag
    _atom_type_scat_source
    'C' 'C' 0.0033 0.0016
;
International Tables for Crystallography
(1992, Vol. C, Tables 4.2.6.8 and 6.1.1.4)
;
    'H' 'H' 0.0000 0.0000
;
International Tables for Crystallography
(1992, Vol. C, Table 6.1.1.4)
;
    'Cl' 'Cl' 0.1484 0.1585
;
International Tables for Crystallography
(1992, Vol. C, Tables 4.2.6.8 and 6.1.1.4)
;
    'Cu' 'Cu' 0.3201 1.2651
;
International Tables for Crystallography
(1992, Vol. C, Tables 4.2.6.8 and 6.1.1.4)
;
    'N' 'N' 0.0061 0.0033
;
International Tables for Crystallography
(1992, Vol. C, Tables 4.2.6.8 and 6.1.1.4)
;
    'O' 'O' 0.0106 0.0060
;
International Tables for Crystallography
(1992, Vol. C, Tables 4.2.6.8 and 6.1.1.4)
;
_computing_data_collection     'PROCESS-AUTO (Rigaku, 2006)'
_computing_cell_refinement     'PROCESS-AUTO (Rigaku, 2006)'
_computing_data_reduction     'CrystalStructure (Rigaku, 2010)'
_computing_structure_solution     'SIR92 (Altomare <i>et al.</i>, 1993)'
_computing_structure_refinement     'SHELXL-97 (Sheldrick, 2008)'
_computing_molecular_graphics     'PLATON (Spek, 2009)'
_computing_publication_material     'CrystalStructure (Rigaku, 2010)'
loop_
    _atom_site_type_symbol
    _atom_site_label
    _atom_site_fract_x
    _atom_site_fract_y
    _atom_site_fract_z
    _atom_site_U_iso_or_equiv
    _atom_site_adp_type
    _atom_site_calc_flag
    _atom_site_refinement_flags
    _atom_site_occupancy
    _atom_site_symmetry_multiplicity
    _atom_site_disorder_assembly
    _atom_site_disorder_group
    Cu Cu1 0.64313(2) 0.07637(3) 0.44178(2) 0.03103(12) Uani d . 1 1 . .
    Cu Cu2 0.5000 0.0000 0.5000 0.02727(14) Uani d S 1 2 . .
    Cl Cl1 0.47496(6) -0.12235(10) 0.13509(5) 0.0602(3) Uani d . 1 1 . .
    Cl Cl2 0.77615(6) -0.36381(9) 0.66639(5) 0.0635(3) Uani d . 1 1 . .
    O O1 0.54772(11) 0.0350(2) 0.40871(11) 0.0336(5) Uani d . 1 1 . .
    O O2 0.61636(11) -0.01062(19) 0.52089(11) 0.0359(6) Uani d . 1 1 . .
    O O3 0.60366(11) 0.23406(18) 0.48839(11) 0.0363(6) Uani d . 1 1 . .
    O O4 0.49941(11) 0.16268(18) 0.52142(11) 0.0341(5) Uani d . 1 1 . .
    N N1 0.66389(14) 0.1401(2) 0.35159(14) 0.0326(6) Uani d . 1 1 . .
    N N2 0.74426(14) 0.0639(2) 0.46700(14) 0.0349(7) Uani d . 1 1 . .
    C C1 0.53159(17) 0.0020(3) 0.34682(16) 0.0302(7) Uani d . 1 1 . .
    C C2 0.47113(18) -0.0639(3) 0.33434(18) 0.0384(8) Uani d . 1 1 . .
    H H2 0.4416 -0.0830 0.3702 0.046 Uiso calc R 1 1 . .
    C C3 0.45508(19) -0.1003(3) 0.27000(18) 0.0418(9) Uani d . 1 1 . .
    H H3 0.4152 -0.1447 0.2628 0.050 Uiso calc R 1 1 . .
    C C4 0.49741(19) -0.0718(3) 0.21590(18) 0.0405(9) Uani d . 1 1 . .
    C C5 0.55477(18) -0.0033(3) 0.22513(18) 0.0385(8) Uani d . 1 1 . .
    H H5 0.5816 0.0188 0.1879 0.046 Uiso calc R 1 1 . .
    C C6 0.57347(17) 0.0342(3) 0.29035(17) 0.0320(8) Uani d . 1 1 . .
    C C7 0.63314(18) 0.1099(3) 0.29713(19) 0.0374(8) Uani d . 1 1 . .
    H H7 0.6511 0.1401 0.2570 0.045 Uiso calc R 1 1 . .
    C C8 0.72103(18) 0.2234(3) 0.34661(19) 0.0433(9) Uani d . 1 1 . .
    H H8A 0.7110 0.2877 0.3765 0.052 Uiso calc R 1 1 . .
    H H8B 0.7229 0.2527 0.3005 0.052 Uiso calc R 1 1 . .
    C C9 0.79266(17) 0.1737(3) 0.36505(18) 0.0390(9) Uani d . 1 1 . .
    C C10 0.79631(19) 0.1469(3) 0.44084(18) 0.0465(10) Uani d . 1 1 . .
    H H10A 0.8428 0.1175 0.4509 0.056 Uiso calc R 1 1 . .
    H H10B 0.7908 0.2185 0.4656 0.056 Uiso calc R 1 1 . .
    C C11 0.8086(2) 0.0676(4) 0.3228(2) 0.0584(11) Uani d . 1 1 . .
    H H11A 0.7764 0.0072 0.3345 0.088 Uiso calc R 1 1 . .
    H H11B 0.8557 0.0426 0.3316 0.088 Uiso calc R 1 1 . .
    H H11C 0.8038 0.0859 0.2755 0.088 Uiso calc R 1 1 . .
    C C12 0.8473(2) 0.2683(4) 0.3510(2) 0.0592(12) Uani d . 1 1 . .
    H H12A 0.8928 0.2418 0.3646 0.089 Uiso calc R 1 1 . .
    H H12B 0.8353 0.3362 0.3763 0.089 Uiso calc R 1 1 . .
    H H12C 0.8477 0.2859 0.3034 0.089 Uiso calc R 1 1 . .
    C C13 0.76749(18) -0.0137(3) 0.50710(17) 0.0407(9) Uani d . 1 1 . .
    H H13 0.8160 -0.0181 0.5115 0.049 Uiso calc R 1 1 . .
    C C14 0.72733(18) -0.0952(3) 0.54648(16) 0.0345(8) Uani d . 1 1 . .
    C C15 0.76437(19) -0.1790(3) 0.58283(18) 0.0426(9) Uani d . 1 1 . .
    H H15 0.8130 -0.1824 0.5795 0.051 Uiso calc R 1 1 . .
    C C16 0.72974(19) -0.2558(3) 0.62314(18) 0.0416(9) Uani d . 1 1 . .
    C C17 0.65761(19) -0.2510(3) 0.63013(18) 0.0434(9) Uani d . 1 1 . .
    H H17 0.6346 -0.3027 0.6585 0.052 Uiso calc R 1 1 . .
    C C18 0.62008(19) -0.1695(3) 0.59500(17) 0.0408(9) Uani d . 1 1 . .
    H H18 0.5715 -0.1677 0.5993 0.049 Uiso calc R 1 1 . .
    C C19 0.65340(17) -0.0887(3) 0.55256(16) 0.0312(7) Uani d . 1 1 . .
    C C20 0.54487(18) 0.2416(3) 0.51585(16) 0.0312(7) Uani d . 1 1 . .
    C C21 0.5241(2) 0.3555(3) 0.5462(2) 0.0532(11) Uani d . 1 1 . .
    H H21A 0.5584 0.4126 0.5345 0.080 Uiso calc R 1 1 . .
    H H21B 0.5214 0.3484 0.5947 0.080 Uiso calc R 1 1 . .
    H H21C 0.4792 0.3781 0.5287 0.080 Uiso calc R 1 1 . .
loop_
    _atom_site_aniso_label
    _atom_site_aniso_U_11
    _atom_site_aniso_U_22
    _atom_site_aniso_U_33
    _atom_site_aniso_U_12
    _atom_site_aniso_U_13
    _atom_site_aniso_U_23
    Cu1 0.0229(2) 0.0343(2) 0.0359(2) -0.00107(18) 0.00405(18) 0.00024(19)
    Cu2 0.0223(3) 0.0305(3) 0.0290(3) -0.0010(2) 0.0029(2) -0.0011(2)
    Cl1 0.0663(7) 0.0744(7) 0.0398(5) -0.0041(6) -0.0070(5) -0.0176(5)
    Cl2 0.0759(8) 0.0619(7) 0.0526(6) 0.0295(6) -0.0149(6) 0.0059(5)
    O1 0.0232(12) 0.0450(13) 0.0324(13) -0.0047(11) 0.0016(10) -0.0044(11)
    O2 0.0274(12) 0.0403(14) 0.0400(13) 0.0061(11) 0.0050(10) 0.0114(12)
    O3 0.0290(12) 0.0341(13) 0.0459(15) -0.0015(11) 0.0017(11) -0.0057(11)
    O4 0.0318(13) 0.0287(12) 0.0419(14) -0.0008(11) 0.0038(11) -0.0014(10)
    N1 0.0263(15) 0.0311(15) 0.0404(17) -0.0023(12) 0.0009(13) 0.0044(13)
    N2 0.0267(15) 0.0431(18) 0.0348(15) -0.0058(13) 0.0037(13) -0.0025(14)
    C1 0.0291(18) 0.0295(18) 0.0320(18) 0.0061(15) -0.0024(15) 0.0003(15)
    C2 0.0329(19) 0.045(2) 0.0372(19) -0.0049(16) 0.0018(16) -0.0017(17)
    C3 0.036(2) 0.046(2) 0.044(2) -0.0065(18) -0.0038(18) -0.0029(18)
    C4 0.042(2) 0.046(2) 0.034(2) 0.0053(19) -0.0068(16) -0.0066(17)
    C5 0.034(2) 0.046(2) 0.0355(19) 0.0010(18) 0.0019(16) 0.0012(17)
    C6 0.0263(18) 0.0307(18) 0.0390(19) 0.0015(14) 0.0011(15) 0.0007(15)
    C7 0.035(2) 0.0363(19) 0.041(2) 0.0015(16) 0.0056(16) 0.0098(17)
    C8 0.041(2) 0.036(2) 0.053(2) -0.0105(17) -0.0012(18) 0.0059(18)
    C9 0.029(2) 0.042(2) 0.046(2) -0.0053(16) 0.0060(17) 0.0026(17)
    C10 0.035(2) 0.056(2) 0.048(2) -0.0185(18) -0.0001(18) 0.0040(19)
    C11 0.048(3) 0.062(3) 0.065(3) 0.000(2) 0.020(2) -0.009(2)
    C12 0.042(2) 0.068(3) 0.067(3) -0.024(2) 0.002(2) 0.018(2)
    C13 0.0235(18) 0.059(3) 0.039(2) -0.0007(17) 0.0005(15) -0.0009(19)
    C14 0.0304(19) 0.043(2) 0.0300(18) 0.0035(16) 0.0013(14) -0.0050(16)
    C15 0.031(2) 0.056(2) 0.040(2) 0.0092(18) -0.0029(16) -0.0001(19)
    C16 0.045(2) 0.042(2) 0.037(2) 0.0148(19) -0.0076(17) -0.0029(17)
    C17 0.050(2) 0.043(2) 0.038(2) 0.0009(19) -0.0065(18) 0.0115(17)
    C18 0.032(2) 0.047(2) 0.043(2) 0.0013(17) 0.0041(17) 0.0103(18)
    C19 0.0289(18) 0.0321(18) 0.0325(18) -0.0001(15) 0.0003(14) -0.0026(15)
    C20 0.0343(18) 0.0285(18) 0.0309(19) 0.0034(15) -0.0048(15) 0.0007(14)
    C21 0.046(2) 0.039(2) 0.075(3) 0.0012(19) 0.014(2) -0.019(2)
_geom_special_details
;
All e.s.d.'s (except the e.s.d. in the dihedral angle between two l.s. planes)
are estimated using the full covariance matrix. The cell e.s.d.'s are taken
into account individually in the estimation of e.s.d.'s in distances, angles
and torsion angles; correlations between e.s.d.'s in cell parameters are only
used when they are defined by crystal symmetry. An approximate (isotropic)
treatment of cell e.s.d.'s is used for estimating e.s.d.'s involving l.s.
planes.
;
loop_
    _geom_bond_atom_site_label_1
    _geom_bond_atom_site_label_2
    _geom_bond_site_symmetry_2
    _geom_bond_distance
    _geom_bond_publ_flag
    Cu1 O2 . 1.926(2) ?
    Cu1 N1 . 1.965(3) ?
    Cu1 O1 . 1.992(2) ?
    Cu1 N2 . 1.997(3) ?
    Cu1 O3 . 2.183(2) ?
    Cu2 O4 5_656 1.937(2) ?
    Cu2 O4 . 1.937(2) ?
    Cu2 O1 . 2.056(2) ?
    Cu2 O1 5_656 2.056(2) ?
    Cu2 O2 5_656 2.260(2) ?
    Cu2 O2 . 2.260(2) ?
    Cl1 C4 . 1.750(4) ?
    Cl2 C16 . 1.756(4) ?
    O1 C1 . 1.314(4) ?
    O2 C19 . 1.308(4) ?
    O3 C20 . 1.248(4) ?
    O4 C20 . 1.267(4) ?
    N1 C7 . 1.272(4) ?
    N1 C8 . 1.461(4) ?
    N2 C13 . 1.277(4) ?
    N2 C10 . 1.477(4) ?
    C1 C2 . 1.406(5) ?
    C1 C6 . 1.419(4) ?
    C2 C3 . 1.371(5) ?
    C2 H2 . 0.9300 ?
    C3 C4 . 1.377(5) ?
    C3 H3 . 0.9300 ?
    C4 C5 . 1.365(5) ?
    C5 C6 . 1.402(4) ?
    C5 H5 . 0.9300 ?
    C6 C7 . 1.445(5) ?
    C7 H7 . 0.9300 ?
    C8 C9 . 1.527(5) ?
    C8 H8A . 0.9700 ?
    C8 H8B . 0.9700 ?
    C9 C11 . 1.518(5) ?
    C9 C10 . 1.526(5) ?
    C9 C12 . 1.540(5) ?
    C10 H10A . 0.9700 ?
    C10 H10B . 0.9700 ?
    C11 H11A . 0.9600 ?
    C11 H11B . 0.9600 ?
    C11 H11C . 0.9600 ?
    C12 H12A . 0.9600 ?
    C12 H12B . 0.9600 ?
    C12 H12C . 0.9600 ?
    C13 C14 . 1.444(5) ?
    C13 H13 . 0.9300 ?
    C14 C15 . 1.400(5) ?
    C14 C19 . 1.417(4) ?
    C15 C16 . 1.364(5) ?
    C15 H15 . 0.9300 ?
    C16 C17 . 1.384(5) ?
    C17 C18 . 1.374(4) ?
    C17 H17 . 0.9300 ?
    C18 C19 . 1.408(4) ?
    C18 H18 . 0.9300 ?
    C20 C21 . 1.504(5) ?
    C21 H21A . 0.9600 ?
    C21 H21B . 0.9600 ?
    C21 H21C . 0.9600 ?
loop_
    _geom_angle_atom_site_label_1
    _geom_angle_atom_site_label_2
    _geom_angle_atom_site_label_3
    _geom_angle_site_symmetry_1
    _geom_angle_site_symmetry_3
    _geom_angle
    _geom_angle_publ_flag
    O2 Cu1 N1 . . 169.27(11) ?
    O2 Cu1 O1 . . 84.00(9) ?
    N1 Cu1 O1 . . 88.83(10) ?
    O2 Cu1 N2 . . 90.96(11) ?
    N1 Cu1 N2 . . 93.31(11) ?
    O1 Cu1 N2 . . 161.12(11) ?
    O2 Cu1 O3 . . 90.51(9) ?
    N1 Cu1 O3 . . 97.66(10) ?
    O1 Cu1 O3 . . 91.44(9) ?
    N2 Cu1 O3 . . 106.83(10) ?
    O4 Cu2 O4 5_656 . 180.00(13) ?
    O4 Cu2 O1 5_656 . 89.99(9) ?
    O4 Cu2 O1 . . 90.01(9) ?
    O4 Cu2 O1 5_656 5_656 90.01(9) ?
    O4 Cu2 O1 . 5_656 89.99(9) ?
    O1 Cu2 O1 . 5_656 180.00(10) ?
    O4 Cu2 O2 5_656 5_656 91.11(8) ?
    O4 Cu2 O2 . 5_656 88.89(8) ?
    O1 Cu2 O2 . 5_656 105.35(8) ?
    O1 Cu2 O2 5_656 5_656 74.65(8) ?
    O4 Cu2 O2 5_656 . 88.89(8) ?
    O4 Cu2 O2 . . 91.11(8) ?
    O1 Cu2 O2 . . 74.65(8) ?
    O1 Cu2 O2 5_656 . 105.35(8) ?
    O2 Cu2 O2 5_656 . 180.0 ?
    C1 O1 Cu1 . . 126.0(2) ?
    C1 O1 Cu2 . . 130.5(2) ?
    Cu1 O1 Cu2 . . 99.58(9) ?
    C19 O2 Cu1 . . 127.3(2) ?
    C19 O2 Cu2 . . 130.9(2) ?
    Cu1 O2 Cu2 . . 94.85(9) ?
    C20 O3 Cu1 . . 123.5(2) ?
    C20 O4 Cu2 . . 133.1(2) ?
    C7 N1 C8 . . 118.1(3) ?
    C7 N1 Cu1 . . 124.4(2) ?
    C8 N1 Cu1 . . 117.4(2) ?
    C13 N2 C10 . . 116.3(3) ?
    C13 N2 Cu1 . . 122.7(2) ?
    C10 N2 Cu1 . . 121.0(2) ?
    O1 C1 C2 . . 120.9(3) ?
    O1 C1 C6 . . 121.2(3) ?
    C2 C1 C6 . . 117.9(3) ?
    C3 C2 C1 . . 120.9(3) ?
    C3 C2 H2 . . 119.6 ?
    C1 C2 H2 . . 119.6 ?
    C2 C3 C4 . . 120.7(3) ?
    C2 C3 H3 . . 119.7 ?
    C4 C3 H3 . . 119.7 ?
    C5 C4 C3 . . 120.5(3) ?
    C5 C4 Cl1 . . 120.9(3) ?
    C3 C4 Cl1 . . 118.7(3) ?
    C4 C5 C6 . . 120.4(3) ?
    C4 C5 H5 . . 119.8 ?
    C6 C5 H5 . . 119.8 ?
    C5 C6 C1 . . 119.5(3) ?
    C5 C6 C7 . . 118.3(3) ?
    C1 C6 C7 . . 122.1(3) ?
    N1 C7 C6 . . 127.5(3) ?
    N1 C7 H7 . . 116.2 ?
    C6 C7 H7 . . 116.2 ?
    N1 C8 C9 . . 113.6(3) ?
    N1 C8 H8A . . 108.8 ?
    C9 C8 H8A . . 108.8 ?
    N1 C8 H8B . . 108.8 ?
    C9 C8 H8B . . 108.8 ?
    H8A C8 H8B . . 107.7 ?
    C11 C9 C10 . . 111.2(3) ?
    C11 C9 C8 . . 110.8(3) ?
    C10 C9 C8 . . 110.5(3) ?
    C11 C9 C12 . . 110.2(3) ?
    C10 C9 C12 . . 106.9(3) ?
    C8 C9 C12 . . 107.0(3) ?
    N2 C10 C9 . . 116.3(3) ?
    N2 C10 H10A . . 108.2 ?
    C9 C10 H10A . . 108.2 ?
    N2 C10 H10B . . 108.2 ?
    C9 C10 H10B . . 108.2 ?
    H10A C10 H10B . . 107.4 ?
    C9 C11 H11A . . 109.5 ?
    C9 C11 H11B . . 109.5 ?
    H11A C11 H11B . . 109.5 ?
    C9 C11 H11C . . 109.5 ?
    H11A C11 H11C . . 109.5 ?
    H11B C11 H11C . . 109.5 ?
    C9 C12 H12A . . 109.5 ?
    C9 C12 H12B . . 109.5 ?
    H12A C12 H12B . . 109.5 ?
    C9 C12 H12C . . 109.5 ?
    H12A C12 H12C . . 109.5 ?
    H12B C12 H12C . . 109.5 ?
    N2 C13 C14 . . 127.6(3) ?
    N2 C13 H13 . . 116.2 ?
    C14 C13 H13 . . 116.2 ?
    C15 C14 C19 . . 119.7(3) ?
    C15 C14 C13 . . 117.6(3) ?
    C19 C14 C13 . . 122.6(3) ?
    C16 C15 C14 . . 120.5(3) ?
    C16 C15 H15 . . 119.7 ?
    C14 C15 H15 . . 119.7 ?
    C15 C16 C17 . . 120.9(3) ?
    C15 C16 Cl2 . . 120.3(3) ?
    C17 C16 Cl2 . . 118.8(3) ?
    C18 C17 C16 . . 119.7(3) ?
    C18 C17 H17 . . 120.1 ?
    C16 C17 H17 . . 120.1 ?
    C17 C18 C19 . . 121.5(3) ?
    C17 C18 H18 . . 119.2 ?
    C19 C18 H18 . . 119.2 ?
    O2 C19 C18 . . 120.1(3) ?
    O2 C19 C14 . . 122.3(3) ?
    C18 C19 C14 . . 117.6(3) ?
    O3 C20 O4 . . 127.0(3) ?
    O3 C20 C21 . . 118.1(3) ?
    O4 C20 C21 . . 115.0(3) ?
    C20 C21 H21A . . 109.5 ?
    C20 C21 H21B . . 109.5 ?
    H21A C21 H21B . . 109.5 ?
    C20 C21 H21C . . 109.5 ?
    H21A C21 H21C . . 109.5 ?
    H21B C21 H21C . . 109.5 ?
loop_
    _geom_torsion_atom_site_label_1
    _geom_torsion_atom_site_label_2
    _geom_torsion_atom_site_label_3
    _geom_torsion_atom_site_label_4
    _geom_torsion_site_symmetry_1
    _geom_torsion_site_symmetry_2
    _geom_torsion_site_symmetry_3
    _geom_torsion_site_symmetry_4
    _geom_torsion
    _geom_torsion_publ_flag
    O2 Cu1 O1 C1 . . . . -137.9(3) ?
    N1 Cu1 O1 C1 . . . . 34.1(3) ?
    N2 Cu1 O1 C1 . . . . -62.7(4) ?
    O3 Cu1 O1 C1 . . . . 131.8(2) ?
    O2 Cu1 O1 Cu2 . . . . 21.70(10) ?
    N1 Cu1 O1 Cu2 . . . . -166.30(11) ?
    N2 Cu1 O1 Cu2 . . . . 96.9(3) ?
    O3 Cu1 O1 Cu2 . . . . -68.66(10) ?
    O4 Cu2 O1 C1 5_656 . . . 50.4(3) ?
    O4 Cu2 O1 C1 . . . . -129.6(3) ?
    O2 Cu2 O1 C1 5_656 . . . -40.8(3) ?
    O2 Cu2 O1 C1 . . . . 139.2(3) ?
    O4 Cu2 O1 Cu1 5_656 . . . -107.81(10) ?
    O4 Cu2 O1 Cu1 . . . . 72.19(10) ?
    O2 Cu2 O1 Cu1 5_656 . . . 161.04(9) ?
    O2 Cu2 O1 Cu1 . . . . -18.96(9) ?
    N1 Cu1 O2 C19 . . . . 85.3(6) ?
    O1 Cu1 O2 C19 . . . . 133.6(3) ?
    N2 Cu1 O2 C19 . . . . -28.2(3) ?
    O3 Cu1 O2 C19 . . . . -135.0(3) ?
    N1 Cu1 O2 Cu2 . . . . -67.7(5) ?
    O1 Cu1 O2 Cu2 . . . . -19.43(9) ?
    N2 Cu1 O2 Cu2 . . . . 178.80(10) ?
    O3 Cu1 O2 Cu2 . . . . 71.96(9) ?
    O4 Cu2 O2 C19 5_656 . . . -41.8(3) ?
    O4 Cu2 O2 C19 . . . . 138.2(3) ?
    O1 Cu2 O2 C19 . . . . -132.1(3) ?
    O1 Cu2 O2 C19 5_656 . . . 47.9(3) ?
    O4 Cu2 O2 Cu1 5_656 . . . 109.72(10) ?
    O4 Cu2 O2 Cu1 . . . . -70.28(10) ?
    O1 Cu2 O2 Cu1 . . . . 19.42(9) ?
    O1 Cu2 O2 Cu1 5_656 . . . -160.58(9) ?
    O2 Cu1 O3 C20 . . . . -48.2(2) ?
    N1 Cu1 O3 C20 . . . . 124.9(2) ?
    O1 Cu1 O3 C20 . . . . 35.9(2) ?
    N2 Cu1 O3 C20 . . . . -139.3(2) ?
    O1 Cu2 O4 C20 . . . . -44.3(3) ?
    O1 Cu2 O4 C20 5_656 . . . 135.7(3) ?
    O2 Cu2 O4 C20 5_656 . . . -149.7(3) ?
    O2 Cu2 O4 C20 . . . . 30.3(3) ?
    O2 Cu1 N1 C7 . . . . 23.8(7) ?
    O1 Cu1 N1 C7 . . . . -24.2(3) ?
    N2 Cu1 N1 C7 . . . . 137.0(3) ?
    O3 Cu1 N1 C7 . . . . -115.5(3) ?
    O2 Cu1 N1 C8 . . . . -152.9(5) ?
    O1 Cu1 N1 C8 . . . . 159.1(2) ?
    N2 Cu1 N1 C8 . . . . -39.6(2) ?
    O3 Cu1 N1 C8 . . . . 67.8(2) ?
    O2 Cu1 N2 C13 . . . . 20.7(3) ?
    N1 Cu1 N2 C13 . . . . -149.5(3) ?
    O1 Cu1 N2 C13 . . . . -53.4(5) ?
    O3 Cu1 N2 C13 . . . . 111.5(3) ?
    O2 Cu1 N2 C10 . . . . -157.9(2) ?
    N1 Cu1 N2 C10 . . . . 31.9(3) ?
    O1 Cu1 N2 C10 . . . . 128.0(3) ?
    O3 Cu1 N2 C10 . . . . -67.1(3) ?
    Cu1 O1 C1 C2 . . . . 156.4(2) ?
    Cu2 O1 C1 C2 . . . . 3.4(5) ?
    Cu1 O1 C1 C6 . . . . -25.2(4) ?
    Cu2 O1 C1 C6 . . . . -178.2(2) ?
    O1 C1 C2 C3 . . . . -178.6(3) ?
    C6 C1 C2 C3 . . . . 3.0(5) ?
    C1 C2 C3 C4 . . . . -0.9(6) ?
    C2 C3 C4 C5 . . . . -2.3(6) ?
    C2 C3 C4 Cl1 . . . . 179.1(3) ?
    C3 C4 C5 C6 . . . . 3.3(5) ?
    Cl1 C4 C5 C6 . . . . -178.2(3) ?
    C4 C5 C6 C1 . . . . -1.1(5) ?
    C4 C5 C6 C7 . . . . -177.8(3) ?
    O1 C1 C6 C5 . . . . 179.6(3) ?
    C2 C1 C6 C5 . . . . -2.0(5) ?
    O1 C1 C6 C7 . . . . -3.8(5) ?
    C2 C1 C6 C7 . . . . 174.6(3) ?
    C8 N1 C7 C6 . . . . -176.5(3) ?
    Cu1 N1 C7 C6 . . . . 6.9(5) ?
    C5 C6 C7 N1 . . . . -169.5(3) ?
    C1 C6 C7 N1 . . . . 13.9(5) ?
    C7 N1 C8 C9 . . . . -113.3(4) ?
    Cu1 N1 C8 C9 . . . . 63.6(4) ?
    N1 C8 C9 C11 . . . . 54.7(4) ?
    N1 C8 C9 C10 . . . . -69.0(4) ?
    N1 C8 C9 C12 . . . . 174.9(3) ?
    C13 N2 C10 C9 . . . . 134.9(3) ?
    Cu1 N2 C10 C9 . . . . -46.4(4) ?
    C11 C9 C10 N2 . . . . -64.1(4) ?
    C8 C9 C10 N2 . . . . 59.5(4) ?
    C12 C9 C10 N2 . . . . 175.6(3) ?
    C10 N2 C13 C14 . . . . 171.2(3) ?
    Cu1 N2 C13 C14 . . . . -7.4(5) ?
    N2 C13 C14 C15 . . . . 174.8(3) ?
    N2 C13 C14 C19 . . . . -9.1(6) ?
    C19 C14 C15 C16 . . . . 1.2(5) ?
    C13 C14 C15 C16 . . . . 177.4(3) ?
    C14 C15 C16 C17 . . . . -1.4(6) ?
    C14 C15 C16 Cl2 . . . . 177.8(3) ?
    C15 C16 C17 C18 . . . . 1.4(6) ?
    Cl2 C16 C17 C18 . . . . -177.9(3) ?
    C16 C17 C18 C19 . . . . -1.1(5) ?
    Cu1 O2 C19 C18 . . . . -159.7(2) ?
    Cu2 O2 C19 C18 . . . . -16.4(4) ?
    Cu1 O2 C19 C14 . . . . 20.9(4) ?
    Cu2 O2 C19 C14 . . . . 164.2(2) ?
    C17 C18 C19 O2 . . . . -178.6(3) ?
    C17 C18 C19 C14 . . . . 0.9(5) ?
    C15 C14 C19 O2 . . . . 178.5(3) ?
    C13 C14 C19 O2 . . . . 2.5(5) ?
    C15 C14 C19 C18 . . . . -0.9(5) ?
    C13 C14 C19 C18 . . . . -176.9(3) ?
    Cu1 O3 C20 O4 . . . . 0.0(5) ?
    Cu1 O3 C20 C21 . . . . 179.9(2) ?
    Cu2 O4 C20 O3 . . . . 6.2(5) ?
    Cu2 O4 C20 C21 . . . . -173.7(2) ?
loop_
    _geom_hbond_atom_site_label_D
    _geom_hbond_atom_site_label_H
    _geom_hbond_atom_site_label_A
    _geom_hbond_site_symmetry_A
    _geom_hbond_distance_DH
    _geom_hbond_distance_HA
    _geom_hbond_distance_DA
    _geom_hbond_angle_DHA
    C2 H2 O4 5_656 0.93 2.58 3.115(4) 117
    C15 H15 O3 2_645 0.93 2.59 3.289(4) 133
