# Supplementary material for: Di-μ2-acetato-1:2κ2 O:O′;2:3κ2 O:O′-bis­{μ2-4,4′-dichloro-2,2′-[2,2-dimethyl­propane-1,3-diylbis(nitrilo­methanylyl­idene)]diphenolato}-1:2κ6 O,N,N′,O′:O,O′;2:3κ6 O,O′:O,N,N′,O′-tricopper(II)
Source: Acta Crystallogr Sect E Struct Rep Online. 2012 Oct 31;68(Pt 11):m1430–1. doi: 10.1107/S1600536812044315 (PMC3515164; doi:10.1107/S1600536812044315)
Supplement: Supplementary file 2 [file e-68-m1430-Isup2.hkl]

# 
# h,k,l, Fc-squared, Fo-squared, sigma(Fo-squared) and status flag 
# 
data_I
_shelx_title ' I         P b c a      R = 0.04' 
_shelx_refln_list_code          4 
_shelx_F_calc_maximum      406.41 
_exptl_crystal_F_000      2164.00 
_reflns_d_resolution_high  0.7697 
 
loop_ 
 _symmetry_equiv_pos_as_xyz 
 'x, y, z' 
 '-x+1/2, -y, z+1/2' 
 'x+1/2, -y+1/2, -z' 
 '-x, y+1/2, -z+1/2' 
 '-x, -y, -z' 
 'x-1/2, y, -z-1/2' 
 '-x-1/2, y-1/2, z' 
 'x, -y-1/2, z-1/2' 
 
_cell_length_a    19.0732 
_cell_length_b    11.6191 
_cell_length_c    19.6930 
_cell_angle_alpha  90.000 
_cell_angle_beta   90.000 
_cell_angle_gamma  90.000 
 
_shelx_F_squared_multiplier     1.000 
 
loop_ 
 _refln_index_h 
 _refln_index_k 
 _refln_index_l 
 _refln_F_squared_calc 
 _refln_F_squared_meas 
 _refln_F_squared_sigma 
 _refln_observed_status 
   4   0   0    78408.38    79386.62    506.04 o 
   6   0   0    61341.87    59465.06    379.32 o 
   8   0   0   103772.55   106676.50    693.16 o 
  10   0   0    17283.11    18915.27    289.18 o 
  12   0   0     1332.39     1431.17     82.98 o 
  14   0   0    25420.77    26642.13    583.70 o 
  16   0   0     1248.20     1085.66     94.17 o 
  18   0   0      211.31       15.20    210.20 o 
  20   0   0     5200.57     5811.30    392.97 o 
  22   0   0     3097.94     3624.39    352.01 o 
  24   0   0      268.76      248.57    298.99 o 
   2   1   0    21084.47    21436.98    203.90 o 
   4   1   0    29203.43    28506.33    307.15 o 
   6   1   0    11649.59    12043.40    125.41 o 
   8   1   0     5875.86     5390.67    103.69 o 
  10   1   0    18664.98    18097.12    196.66 o 
  12   1   0      962.82      946.16     44.59 o 
  14   1   0     2563.36     2633.07    220.21 o 
  16   1   0       12.07       92.31    174.42 o 
  18   1   0       32.40      212.24    168.68 o 
  20   1   0     1608.97     1426.55    130.49 o 
  22   1   0      219.23        1.85    240.41 o 
  24   1   0      437.84      494.17     92.50 o 
   0   2   0    65827.43    63737.23    393.34 o 
   2   2   0    72728.34    71796.97    451.73 o 
   4   2   0     3977.49     3859.82     90.94 o 
   6   2   0    11629.74    11082.35    125.97 o 
   8   2   0    10006.76     9146.67    143.75 o 
  10   2   0     5483.80     5764.64    148.69 o 
  12   2   0      828.22      845.74     36.69 o 
  14   2   0     5643.11     5825.20    295.47 o 
  16   2   0     6799.72     6048.75    343.10 o 
  18   2   0      607.32      482.13     73.96 o 
  20   2   0     1854.17     1800.61    152.74 o 
  22   2   0     1951.03     1951.86    167.20 o 
  24   2   0        0.32     -230.41    240.23 o 
   2   3   0    76844.13    75118.19    486.48 o 
   4   3   0       23.20       36.24     37.34 o 
   6   3   0     1360.29     1233.74     48.79 o 
   8   3   0    64462.12    66884.20    348.95 o 
  10   3   0    15779.79    15345.91    197.77 o 
  12   3   0    24296.48    23019.61    251.22 o 
  14   3   0     2706.67     2335.75    233.19 o 
  16   3   0     8216.14     7610.79    367.95 o 
  18   3   0      132.60      275.26     70.99 o 
  20   3   0     3451.11     3306.68    305.85 o 
  22   3   0      710.75      819.12     95.65 o 
  24   3   0       80.97     -112.52    241.34 o 
   0   4   0     1237.66     1240.77     77.95 o 
   2   4   0    13572.87    13329.54    137.17 o 
   4   4   0      308.93      414.01     19.02 o 
   6   4   0     8872.86    10660.52    221.42 o 
   8   4   0       24.09        3.96     48.05 o 
  10   4   0     4371.61     4076.59    111.13 o 
  12   4   0     2860.21     2632.86    114.56 o 
  14   4   0      462.39      471.38     62.84 o 
  16   4   0     4260.27     3735.43    307.89 o 
  18   4   0     6595.12     6362.38    368.50 o 
  20   4   0     1608.37     1872.34    155.15 o 
  22   4   0      341.99      250.98    226.33 o 
   2   5   0     7128.43     7331.22    115.88 o 
   4   5   0     7724.91     8231.08    128.65 o 
   6   5   0     5252.44     4471.67    104.64 o 
   8   5   0      376.81      379.44     21.88 o 
  10   5   0        1.25      -13.20     46.58 o 
  12   5   0     2062.65     2267.90    156.26 o 
  14   5   0     5626.20     5078.00    307.15 o 
  16   5   0     1734.24     1787.26    177.57 o 
  18   5   0     1445.58     1403.93    123.82 o 
  20   5   0     1155.98     1252.68    113.45 o 
  22   5   0      561.61      263.59    261.55 o 
   0   6   0     2754.10     2606.71    113.81 o 
   2   6   0    16568.51    17023.60    186.32 o 
   4   6   0    47035.50    45325.08    341.71 o 
   6   6   0      211.02      221.34     52.07 o 
   8   6   0      121.98       58.20     58.87 o 
  10   6   0    41961.04    40418.08    683.99 o 
  12   6   0     1237.05     1301.98    112.70 o 
  14   6   0      280.65      131.60    186.29 o 
  16   6   0     5720.06     5169.57    366.65 o 
  18   6   0     9541.43     9935.80    463.59 o 
  20   6   0      668.31      364.98    253.20 o 
  22   6   0      315.10      338.10    238.74 o 
   2   7   0     3047.02     3079.83    135.42 o 
   4   7   0      659.03      739.80     34.26 o 
   6   7   0      853.15      982.39     60.14 o 
   8   7   0      272.24      278.05     50.98 o 
  10   7   0     3894.84     3544.68    255.43 o 
  12   7   0     2011.17     1745.00    150.51 o 
  14   7   0     1021.09      971.67     91.57 o 
  16   7   0      286.72       84.52    201.31 o 
  18   7   0       91.88      228.74    193.70 o 
  20   7   0       19.43       45.23    210.57 o 
   0   8   0    10636.91    10532.99    246.68 o 
   2   8   0     8187.08     8199.13    157.57 o 
   4   8   0    15377.54    15585.69    212.93 o 
   6   8   0        0.12     -136.43    136.43 o 
   8   8   0      202.97      127.72    146.25 o 
  10   8   0     4502.67     4386.42    308.63 o 
  12   8   0      179.89      -45.23    167.01 o 
  14   8   0      926.61      860.45     79.89 o 
  16   8   0       25.05      110.29    191.29 o 
  18   8   0     5335.06     5989.80    423.55 o 
  20   8   0      313.58      333.28     93.05 o 
   2   9   0     1132.47     1027.09     99.91 o 
   4   9   0     1872.34     1783.55    131.60 o 
   6   9   0    13330.92    13587.25    438.75 o 
   8   9   0     3093.74     3340.98    263.77 o 
  10   9   0      108.56       75.81    165.34 o 
  12   9   0     2043.93     2053.45    179.99 o 
  14   9   0      401.16      433.74     76.93 o 
  16   9   0     2669.75     2997.68    232.45 o 
  18   9   0       62.41      116.03     84.15 o 
   0  10   0       11.97     -124.57    155.71 o 
   2  10   0     2380.09     2621.77    220.95 o 
   4  10   0       75.15      -30.77    162.19 o 
   6  10   0      738.10      772.40     73.96 o 
   8  10   0     2182.40     2259.01    177.02 o 
  10  10   0       30.50      250.98    180.91 o 
  12  10   0      172.51      154.04    118.26 o 
  14  10   0      266.99      192.96    201.49 o 
  16  10   0     1011.33     1038.95    103.62 o 
  18  10   0       99.67       90.09    225.21 o 
   2  11   0     1146.98     1244.90    122.15 o 
   4  11   0      210.67       77.30    169.79 o 
   6  11   0     2370.89     2389.32    192.03 o 
   8  11   0     1023.42     1131.45    110.29 o 
  10  11   0      137.34      185.36    189.45 o 
  12  11   0      357.62      180.36    223.17 o 
  14  11   0        3.39     -128.83    232.45 o 
  16  11   0      551.39      688.81     98.98 o 
   0  12   0    11916.62    11235.19    500.85 o 
   2  12   0      471.73       -2.04    226.33 o 
   4  12   0      240.12      228.92    201.12 o 
   6  12   0     4275.30     4065.56    339.40 o 
   8  12   0     3952.68     3589.54    329.94 o 
  10  12   0        8.38     -100.09    179.61 o 
  12  12   0       49.46      -61.54    219.83 o 
  14  12   0     2815.58     3135.40    252.65 o 
   2  13   0      490.18      322.72     80.64 o 
   4  13   0      658.47      567.95     80.45 o 
   6  13   0       16.29     -142.73    204.82 o 
   8  13   0        4.70     -149.59    212.98 o 
  10  13   0      659.32      645.43     93.05 o 
  12  13   0       91.82     -160.89    235.03 o 
   0  14   0     3301.90     3480.17    333.28 o 
   2  14   0       40.54      110.11    196.30 o 
   4  14   0       37.78      187.40    144.02 o 
   6  14   0     2531.00     2428.43    227.07 o 
   8  14   0     1436.92     1370.02    121.97 o 
   2  15   0      318.64       25.58    248.76 o 
   2   1   1     6038.33     6224.28    119.56 o 
   3   1   1    12265.09    11752.90    184.07 o 
   4   1   1     5057.58     5343.26    148.10 o 
   5   1   1      770.06      865.83     37.90 o 
   6   1   1    18154.78    17953.53    266.66 o 
   7   1   1    73650.72    70217.56    623.71 o 
   8   1   1     6040.62     6064.93    107.55 o 
   9   1   1     3299.64     3236.64     89.67 o 
  10   1   1     4488.45     4765.71    109.95 o 
  11   1   1     6705.64     6846.26    132.62 o 
  12   1   1     7933.42     7867.89    154.62 o 
  13   1   1    17092.47    16209.56    321.78 o 
  14   1   1      478.06      589.64     62.47 o 
  15   1   1     7766.73     7324.60    341.07 o 
  16   1   1      334.54      246.91     65.44 o 
  17   1   1      110.03      -39.66    179.24 o 
  18   1   1       62.56       14.09    172.95 o 
  19   1   1     2363.92     1752.60    161.82 o 
  20   1   1      270.53      155.52    151.44 o 
  21   1   1     6019.91     5682.65    372.76 o 
  22   1   1      150.35     -234.67    234.67 o 
  23   1   1      556.25      573.14     94.91 o 
  24   1   1       79.64      134.39    248.39 o 
   0   2   1      929.12     1049.71     64.32 o 
   1   2   1    42508.34    42156.60    336.81 o 
   2   2   1    31866.47    32117.92    311.59 o 
   3   2   1     1123.84     1182.43     91.75 o 
   4   2   1    65813.91    67576.84    522.31 o 
   5   2   1    19458.75    18718.72    186.96 o 
   6   2   1     1051.34      935.01     41.13 o 
   7   2   1      307.96      230.52     38.71 o 
   8   2   1      156.23      192.56     24.32 o 
   9   2   1     1348.91     1204.87     64.91 o 
  10   2   1     2238.86     2335.92     84.80 o 
  11   2   1     4905.24     4515.12    114.97 o 
  12   2   1        7.38      -60.87     60.87 o 
  13   2   1    12439.56    12219.93    192.00 o 
  14   2   1     1678.92     1739.81    142.18 o 
  15   2   1     1563.47     1629.53    145.13 o 
  16   2   1      709.51      648.02     72.29 o 
  17   2   1      158.00       73.59    176.28 o 
  18   2   1      666.24      737.55     77.11 o 
  19   2   1     5187.18     4740.83    365.72 o 
  20   2   1      455.20      452.28     81.38 o 
  21   2   1       72.30     -134.94    236.52 o 
  22   2   1        1.52      -60.61    212.98 o 
  23   2   1      761.40      824.87     96.58 o 
  24   2   1        7.45     -138.84    250.61 o 
   1   3   1    31948.22    31911.13    194.99 o 
   2   3   1     5595.42     5935.53    109.35 o 
   3   3   1    22992.03    22987.75    161.86 o 
   4   3   1    11096.51    11680.89    155.72 o 
   5   3   1     8265.93     7993.88    109.84 o 
   6   3   1    23403.27    24501.33    205.26 o 
   7   3   1     6301.12     5311.84    103.28 o 
   8   3   1      981.05     1061.68     43.93 o 
   9   3   1     1667.81     1626.37     76.63 o 
  10   3   1     3270.21     3325.19     98.32 o 
  11   3   1      451.14      517.63     42.59 o 
  12   3   1      182.41       93.40     35.87 o 
  13   3   1      255.70      229.11     56.35 o 
  14   3   1      248.44      106.77    145.32 o 
  15   3   1     2247.82     1827.67    165.71 o 
  16   3   1      121.74      105.29     80.82 o 
  17   3   1       42.98      104.36    159.59 o 
  18   3   1       79.19      114.18    183.32 o 
  19   3   1      251.01      100.83    204.82 o 
  20   3   1        8.42       92.31     86.75 o 
  21   3   1      381.49      113.63    207.60 o 
  22   3   1       25.39     -146.06    230.96 o 
  23   3   1       35.26      176.65    229.48 o 
  24   3   1        1.01     -135.31    259.69 o 
   0   4   1     2943.46     2928.01    205.19 o 
   1   4   1    12439.78    12121.84    128.85 o 
   2   4   1     4376.33     4594.59     85.46 o 
   3   4   1     8603.46     8800.37    115.75 o 
   4   4   1    12031.57    12294.61    149.86 o 
   5   4   1     6932.64     6613.47    109.78 o 
   6   4   1      186.76      169.92     30.62 o 
   7   4   1      148.51      162.54     19.75 o 
   8   4   1       51.34       11.16     44.54 o 
   9   4   1    28365.26    28556.24    569.07 o 
  10   4   1     2653.09     2798.76     97.08 o 
  11   4   1     5982.48     5814.76    136.03 o 
  12   4   1        2.34        6.23     61.37 o 
  13   4   1     1941.29     2078.28    204.46 o 
  14   4   1     2174.64     2090.52    155.89 o 
  15   4   1      449.16      255.61    188.15 o 
  16   4   1        0.75      -42.26    160.52 o 
  17   4   1     3360.88     3451.07    279.16 o 
  18   4   1      710.53      606.51     81.38 o 
  19   4   1     4347.72     3963.79    326.60 o 
  20   4   1      163.98      263.96     71.73 o 
  21   4   1        4.02      -78.22    202.79 o 
  22   4   1      185.44      122.90    259.69 o 
  23   4   1     1069.35     1156.66    115.48 o 
   1   5   1    14082.50    14667.27    157.11 o 
   2   5   1      455.76      477.13     22.13 o 
   3   5   1    71078.62    71772.55    397.44 o 
   4   5   1     6900.73     7240.75    222.77 o 
   5   5   1     2850.56     2319.31     81.37 o 
   6   5   1    27259.38    27580.08    237.67 o 
   7   5   1     1470.02     1559.41     66.30 o 
   8   5   1      169.72      220.22     20.83 o 
   9   5   1     7258.98     7233.00    147.49 o 
  10   5   1      575.96      589.10     29.41 o 
  11   5   1    27293.39    28414.90    286.10 o 
  12   5   1      193.32      -35.22    142.55 o 
  13   5   1     4334.56     4100.04    272.30 o 
  14   5   1     1033.33     1097.72     98.98 o 
  15   5   1      459.38      542.55     67.66 o 
  16   5   1     1613.45     1463.99    141.62 o 
  17   5   1     5297.90     5982.01    352.19 o 
  18   5   1       43.63       85.08    183.88 o 
  19   5   1     2578.98     2468.84    203.35 o 
  20   5   1        5.14       41.70    203.72 o 
  21   5   1      613.48      718.47     89.90 o 
  22   5   1        4.14      329.02    229.85 o 
  23   5   1     1040.85      970.37    114.55 o 
   0   6   1    11620.91    11268.37    386.66 o 
   1   6   1      364.18      359.69     22.74 o 
   2   6   1        0.40      -48.27     48.27 o 
   3   6   1     5673.08     5642.88    116.71 o 
   4   6   1     7058.70     7665.81    135.37 o 
   5   6   1     2113.69     2341.79     84.99 o 
   6   6   1     3749.03     3908.71    106.37 o 
   7   6   1     1963.26     1936.82     77.27 o 
   8   6   1       19.94      -54.75     54.75 o 
   9   6   1     3823.78     3625.22    115.36 o 
  10   6   1       73.38      215.76    151.63 o 
  11   6   1      225.71      106.58    162.37 o 
  12   6   1      545.01      496.03     61.73 o 
  13   6   1       10.11      -27.06    146.99 o 
  14   6   1       19.69       30.77    150.33 o 
  15   6   1      189.68       91.57    194.26 o 
  16   6   1      157.24      121.04     83.59 o 
  17   6   1       28.37     -104.54    192.96 o 
  18   6   1       13.13      -53.02    201.49 o 
  19   6   1      638.66      667.68     87.86 o 
  20   6   1       85.53      122.34    234.30 o 
  21   6   1        0.15     -238.19    238.19 o 
  22   6   1       63.00       43.93    251.35 o 
   1   7   1      485.82      410.93     43.39 o 
   2   7   1     1117.55     1023.10     54.12 o 
   3   7   1    21648.18    21384.47    229.45 o 
   4   7   1     3432.03     3331.40    101.16 o 
   5   7   1     4564.20     4524.51    131.07 o 
   6   7   1      501.85      567.70     34.40 o 
   7   7   1      635.90      628.13     29.46 o 
   8   7   1     1486.62     1550.74    127.90 o 
   9   7   1     6909.36     6609.47    311.03 o 
  10   7   1     3331.72     3214.37    252.09 o 
  11   7   1    17951.00    17363.08    504.93 o 
  12   7   1     2265.54     2059.00    171.28 o 
  13   7   1       45.76       45.23    177.39 o 
  14   7   1      288.80      347.92     69.88 o 
  15   7   1      605.47      570.91     71.55 o 
  16   7   1      618.32      654.89     80.45 o 
  17   7   1    10105.60    11145.29    504.93 o 
  18   7   1       27.25       94.91    205.01 o 
  19   7   1     1880.14     1862.71    166.64 o 
  20   7   1       40.56      324.57    237.07 o 
  21   7   1      658.10      763.14     95.09 o 
   0   8   1       80.64       70.22     65.32 o 
   1   8   1     1563.31     1668.66     69.16 o 
   2   8   1     2839.26     2979.50    105.74 o 
   3   8   1     2732.72     2669.38    104.91 o 
   4   8   1      232.45      246.22     50.54 o 
   5   8   1     3303.53     2915.01    230.22 o 
   6   8   1       54.04     -116.96    129.38 o 
   7   8   1     1917.79     2099.05    147.73 o 
   8   8   1     1201.57     1314.96    126.05 o 
   9   8   1     3596.85     3637.18    271.93 o 
  10   8   1       26.80     -169.61    169.61 o 
  11   8   1       53.65     -175.53    175.53 o 
  12   8   1      160.68      279.16     60.80 o 
  13   8   1       73.82      -34.29    177.57 o 
  14   8   1      867.32      701.97     79.34 o 
  15   8   1       84.52      120.49    188.70 o 
  16   8   1       62.72      110.85    175.35 o 
  17   8   1      551.64      563.87     87.67 o 
  18   8   1       63.87       40.96    202.42 o 
  19   8   1      204.49       88.60    214.47 o 
  20   8   1        2.20      -91.75    209.83 o 
   1   9   1      505.24      515.68     53.75 o 
   2   9   1      184.72      145.51    130.12 o 
   3   9   1      760.63      853.23     72.47 o 
   4   9   1      307.65      190.55    142.55 o 
   5   9   1      808.24      860.45     73.96 o 
   6   9   1       76.62      105.84    122.71 o 
   7   9   1       75.83      -96.39    141.25 o 
   8   9   1      260.20      233.93     58.39 o 
   9   9   1     2986.96     2854.95    266.92 o 
  10   9   1       10.16     -121.78    165.34 o 
  11   9   1     1673.74     1678.82    158.30 o 
  12   9   1       57.58      116.78    157.75 o 
  13   9   1       48.00       -1.11    174.79 o 
  14   9   1      346.57      414.29     69.69 o 
  15   9   1       21.52      -57.83    176.83 o 
  16   9   1       47.80      -97.50    233.56 o 
  17   9   1     1017.17     1167.41    112.15 o 
  18   9   1       48.34        1.48    225.96 o 
  19   9   1      780.57      911.61    101.20 o 
   0  10   1     1821.20     2100.34    154.41 o 
   1  10   1     1169.57     1554.07    139.77 o 
   2  10   1     1383.78     1419.50    141.25 o 
   3  10   1      514.45      565.36     66.55 o 
   4  10   1       11.08     -146.99    146.99 o 
   5  10   1     4130.80     4512.64    296.95 o 
   6  10   1       78.64     -102.69    157.56 o 
   7  10   1      191.99      152.55    169.79 o 
   8  10   1      591.14      642.66     70.81 o 
   9  10   1     3915.19     4073.89    322.16 o 
  10  10   1      466.87      340.52     75.26 o 
  11  10   1      118.45      138.28    182.77 o 
  12  10   1      165.69      145.69    178.87 o 
  13  10   1      483.69      502.70     80.26 o 
  14  10   1       86.84      252.83    193.52 o 
  15  10   1     1447.96     1481.97    134.57 o 
  16  10   1      198.62      168.12    218.18 o 
  17  10   1     1227.68     1187.62    117.15 o 
  18  10   1      194.12       43.74    230.78 o 
   1  11   1     3572.93     3511.87    284.16 o 
   2  11   1        1.85      139.77    145.88 o 
   3  11   1      278.26      220.02    151.63 o 
   4  11   1        5.09     -145.88    149.59 o 
   5  11   1      779.61      826.90     79.15 o 
   6  11   1       37.13      -48.20    192.40 o 
   7  11   1     7949.75     8503.13    414.66 o 
   8  11   1       12.64      -88.42    182.03 o 
   9  11   1      647.58      583.89     80.08 o 
  10  11   1      631.94      568.69     78.60 o 
  11  11   1      115.64      108.44     99.35 o 
  12  11   1       12.45        2.41    193.15 o 
  13  11   1      807.62      990.21     93.24 o 
  14  11   1        0.91     -203.16    203.16 o 
  15  11   1     1958.48     2286.63    217.06 o 
  16  11   1       30.40      -47.27    229.85 o 
   0  12   1       57.70      207.79    190.92 o 
   1  12   1     3753.71     3163.95    224.66 o 
   2  12   1        2.04       86.56    159.59 o 
   3  12   1       17.74       92.50     89.90 o 
   4  12   1      150.36      153.85    126.98 o 
   5  12   1      159.05      234.12     69.14 o 
   6  12   1      103.09     -201.86    201.86 o 
   7  12   1      292.88      363.12     73.22 o 
   8  12   1       35.44     -136.43    210.39 o 
   9  12   1      495.15      280.46    247.83 o 
  10  12   1      127.54     -227.63    227.63 o 
  11  12   1        2.28      -64.32    220.58 o 
  12  12   1       17.33      -83.41    212.98 o 
  13  12   1       54.35       44.67    220.58 o 
  14  12   1      100.83      -47.45    216.32 o 
  15  12   1      128.50       97.32    277.68 o 
   1  13   1     4817.42     5056.12    360.90 o 
   2  13   1      125.18      204.46     71.36 o 
   3  13   1      166.35       76.18    208.90 o 
   4  13   1       11.73     -117.33    168.12 o 
   5  13   1      241.47      283.42    232.82 o 
   6  13   1        2.98     -227.63    227.63 o 
   7  13   1     4981.83     5659.12    408.72 o 
   8  13   1      443.07      520.87     79.34 o 
   9  13   1      518.20      449.69     90.09 o 
  10  13   1      180.46      244.87    187.59 o 
  11  13   1       47.70       21.51    210.94 o 
  12  13   1       98.94      284.34    229.67 o 
   0  14   1      281.26      184.81    124.19 o 
   1  14   1        2.37     -208.90    208.90 o 
   2  14   1        8.14     -170.54    216.32 o 
   3  14   1      231.41      111.41    205.19 o 
   4  14   1       17.31        0.93    186.48 o 
   5  14   1       27.99       23.54    218.92 o 
   6  14   1        2.93      180.36    216.32 o 
   7  14   1       70.42       90.64    215.39 o 
   8  14   1       79.93     -143.10    229.29 o 
   9  14   1        2.29      -22.43    239.12 o 
   1  15   1      100.02      -22.43    224.84 o 
   2  15   1       10.77      192.77    214.09 o 
   2   0   2       75.55      105.66     17.80 o 
   3   0   2    29156.71    30599.62    299.54 o 
   4   0   2       86.91       85.82     76.74 o 
   5   0   2    22512.73    22720.24    386.02 o 
   6   0   2    15680.77    15113.98    202.21 o 
   7   0   2    38301.95    40722.80    351.14 o 
   8   0   2    90879.20    93590.10    999.94 o 
   9   0   2     9368.05     9236.65    201.85 o 
  10   0   2      197.00      145.13     36.65 o 
  11   0   2       12.20       42.94     77.67 o 
  12   0   2     3996.94     4342.82    360.25 o 
  13   0   2     1571.78     1599.86     91.49 o 
  14   0   2     6992.54     7214.67    318.45 o 
  15   0   2     3989.99     4221.81    278.79 o 
  16   0   2     1796.74     1740.92    128.28 o 
  17   0   2     2007.50     1770.58    169.05 o 
  18   0   2      155.53     -247.65    247.65 o 
  19   0   2     6578.43     7356.85    448.76 o 
  20   0   2     8007.56     9778.79    526.98 o 
  21   0   2      337.08     -269.70    308.45 o 
  22   0   2     1983.63     2135.37    212.98 o 
  23   0   2      162.20     -171.28    299.73 o 
  24   0   2      140.61       50.79    314.00 o 
   1   1   2    14841.46    14980.80    181.65 o 
   2   1   2     3121.67     3161.35    101.20 o 
   3   1   2     1892.90     1822.11     95.09 o 
   4   1   2     3279.45     3304.09     67.56 o 
   5   1   2     5597.56     5535.27     83.76 o 
   6   1   2     7362.82     7625.42    127.60 o 
   7   1   2    21172.12    21079.46    306.48 o 
   8   1   2     3511.30     3239.16     84.79 o 
   9   1   2     1385.24     1342.37     57.77 o 
  10   1   2       30.76       34.25     40.62 o 
  11   1   2     1952.26     1976.99     88.29 o 
  12   1   2        6.98      -58.43     58.43 o 
  13   1   2      624.25      737.09     34.39 o 
  14   1   2        6.53      -10.19    149.59 o 
  15   1   2      114.88       58.94    159.41 o 
  16   1   2       79.15      226.14    155.71 o 
  17   1   2      156.23      216.14    173.50 o 
  18   1   2      470.44      270.81     80.64 o 
  19   1   2      177.25       98.98    201.68 o 
  20   1   2      596.96      632.08     85.45 o 
  21   1   2        7.38       17.05    231.52 o 
  22   1   2     1057.62      924.96    102.87 o 
  23   1   2        5.73     -257.47    257.47 o 
  24   1   2       13.09       -1.48    236.52 o 
   0   2   2    10839.50    10298.55    180.17 o 
   1   2   2    10140.34    10353.60    184.07 o 
   2   2   2    21693.54    22414.94    277.12 o 
   3   2   2     2695.20     2573.44     71.30 o 
   4   2   2        5.25       12.22     34.16 o 
   5   2   2      138.88      218.86     25.61 o 
   6   2   2    13709.27    13143.97    150.33 o 
   7   2   2      635.59      680.97     64.45 o 
   8   2   2    34436.36    34303.07    249.68 o 
   9   2   2     9064.64     9374.59    142.46 o 
  10   2   2      685.09      637.48     32.94 o 
  11   2   2     1539.81     1646.50     69.68 o 
  12   2   2     2687.15     2725.98     99.79 o 
  13   2   2      681.62      666.96     45.75 o 
  14   2   2     9490.29     9432.72    364.61 o 
  15   2   2        5.98     -148.10    162.93 o 
  16   2   2      787.55     1105.13     97.13 o 
  17   2   2      398.96      326.42     70.62 o 
  18   2   2      160.67      153.67    194.63 o 
  19   2   2     1029.51     1042.29    101.58 o 
  20   2   2     1120.29     1118.47    106.77 o 
  21   2   2      159.53      -20.95    233.19 o 
  22   2   2     1021.93     1004.85     95.46 o 
  23   2   2      308.83      210.39    146.06 o 
  24   2   2        4.90      -71.73    228.55 o 
   1   3   2    25647.83    26152.17    164.94 o 
   2   3   2      605.58      777.69     33.13 o 
   3   3   2     1133.29     1005.94     44.54 o 
   4   3   2    14181.25    14561.26    147.82 o 
   5   3   2     4015.49     4062.07    172.58 o 
   6   3   2     6853.84     6374.84    109.46 o 
   7   3   2    42039.46    41884.57    348.94 o 
   8   3   2     4801.75     4696.66    104.28 o 
   9   3   2     6167.05     6134.40    121.16 o 
  10   3   2       34.40       69.58     48.46 o 
  11   3   2     5205.09     5023.33    122.11 o 
  12   3   2     5848.29     5859.81    136.45 o 
  13   3   2     1530.32     1401.90    134.57 o 
  14   3   2      144.59     -161.26    161.26 o 
  15   3   2     1837.48     1941.67    152.00 o 
  16   3   2     5723.37     6171.09    342.92 o 
  17   3   2     3421.82     3172.48    271.00 o 
  18   3   2       35.28     -125.86    187.22 o 
  19   3   2       26.71      -70.25    194.44 o 
  20   3   2     1406.42     1619.14    146.62 o 
  21   3   2     1483.54     1436.00    142.55 o 
  22   3   2      884.78      750.17     97.69 o 
  23   3   2       65.21       43.93    230.78 o 
  24   3   2      132.57      -19.28    265.99 o 
   0   4   2    16547.43    16580.89    657.67 o 
   1   4   2        5.06      -18.31     38.11 o 
   2   4   2     4460.18     4170.95     83.93 o 
   3   4   2     4025.46     3815.20     83.28 o 
   4   4   2     4419.56     3834.66    105.01 o 
   5   4   2    11975.57    12796.73    155.02 o 
   6   4   2      122.45      128.04     31.50 o 
   7   4   2     4263.19     4528.68    102.72 o 
   8   4   2     8262.85     8422.24    139.61 o 
   9   4   2     2180.07     1878.76     83.56 o 
  10   4   2     8352.21     7999.94    150.28 o 
  11   4   2        0.37       10.83     53.95 o 
  12   4   2      392.01      382.43     26.23 o 
  13   4   2      662.86      686.21     63.77 o 
  14   4   2      685.00      768.88     73.96 o 
  15   4   2      174.61       53.57    159.78 o 
  16   4   2     1686.17     1846.58    158.49 o 
  17   4   2     1162.87     1321.08    116.40 o 
  18   4   2     4626.57     4205.32    337.18 o 
  19   4   2      243.06      -14.09    225.03 o 
  20   4   2      398.11      447.27     78.97 o 
  21   4   2      225.55      222.62    229.67 o 
  22   4   2      913.15      717.91    100.28 o 
  23   4   2        4.09     -242.08    242.08 o 
   1   5   2     2163.51     2426.40     72.96 o 
   2   5   2    22138.07    22575.40    196.73 o 
   3   5   2    10395.32    10158.65    211.34 o 
   4   5   2     4018.09     4224.82     97.30 o 
   5   5   2     3224.81     3951.17     98.16 o 
   6   5   2      851.53      754.73     32.27 o 
   7   5   2     3385.63     3781.07    102.11 o 
   8   5   2      815.67      873.04     37.27 o 
   9   5   2     3021.70     3266.38    103.61 o 
  10   5   2     1976.83     1879.05     66.35 o 
  11   5   2     8634.39     8194.94    165.90 o 
  12   5   2     3445.23     3442.74    245.61 o 
  13   5   2     5449.12     5039.64    291.76 o 
  14   5   2       62.26      149.22    132.16 o 
  15   5   2      570.65      577.40     71.92 o 
  16   5   2       61.81       14.09    185.74 o 
  17   5   2      176.80       17.80    184.62 o 
  18   5   2     1225.36     1346.29    121.60 o 
  19   5   2      263.02       92.68    216.88 o 
  20   5   2      695.02      219.66    229.67 o 
  21   5   2     1301.58     1266.02    113.99 o 
  22   5   2      889.81      792.06    102.13 o 
  23   5   2       19.80     -243.57    243.57 o 
   0   6   2        5.77       32.32     65.02 o 
   1   6   2     5745.65     5582.65    113.26 o 
   2   6   2    16932.63    17760.67    197.13 o 
   3   6   2     1475.37     1587.04     68.22 o 
   4   6   2    34681.70    34045.88    271.49 o 
   5   6   2     8332.83     8626.34    146.10 o 
   6   6   2     5038.78     5327.54    134.25 o 
   7   6   2     3327.70     3487.11    106.53 o 
   8   6   2     3979.63     4207.82    115.66 o 
   9   6   2     3598.23     3599.03    116.82 o 
  10   6   2    28394.06    29320.81    597.43 o 
  11   6   2       18.24      -25.21    138.28 o 
  12   6   2     3427.72     3279.81    264.33 o 
  13   6   2     2764.28     2490.53    175.35 o 
  14   6   2        6.54     -143.85    155.89 o 
  15   6   2      479.78      515.31     74.33 o 
  16   6   2     6490.84     6400.19    373.50 o 
  17   6   2     1288.99     1172.79    103.43 o 
  18   6   2     4788.47     5139.17    385.56 o 
  19   6   2      515.22      458.03     85.26 o 
  20   6   2       27.50       61.54    210.57 o 
  21   6   2        6.51      -42.08    216.88 o 
  22   6   2       94.25       67.29    235.22 o 
   1   7   2     1120.61     1134.02     63.73 o 
   2   7   2      892.44      943.98     40.07 o 
   3   7   2     1277.48     1405.42     98.09 o 
   4   7   2     1103.06     1112.93     45.06 o 
   5   7   2     4861.29     4973.00    123.33 o 
   6   7   2     2309.37     2457.66     98.25 o 
   7   7   2      743.24      778.07     36.53 o 
   8   7   2       29.30      114.74    126.79 o 
   9   7   2     1060.05      978.89     91.38 o 
  10   7   2      337.83      129.19    186.11 o 
  11   7   2      100.54      185.55    149.96 o 
  12   7   2      582.16      542.18     68.95 o 
  13   7   2      608.05      621.33     71.36 o 
  14   7   2      165.06      107.88    171.65 o 
  15   7   2       45.99     -198.71    198.71 o 
  16   7   2      373.74      458.77     74.33 o 
  17   7   2      822.59      981.12     96.76 o 
  18   7   2      113.10      153.30    173.87 o 
  19   7   2       43.86     -184.25    215.76 o 
  20   7   2      138.61      -82.31    254.50 o 
  21   7   2       28.90     -183.51    247.28 o 
   0   8   2       88.42      126.59     77.26 o 
   1   8   2     5014.11     5109.47    129.73 o 
   2   8   2    10022.13     9973.40    173.77 o 
   3   8   2     1787.68     1703.05     69.18 o 
   4   8   2     5984.33     5782.90    140.58 o 
   5   8   2     1409.67     1325.35    105.66 o 
   6   8   2      626.30      660.07     62.28 o 
   7   8   2     1993.35     2020.45    195.56 o 
   8   8   2       84.86      116.78    147.55 o 
   9   8   2       34.62     -173.87    173.87 o 
  10   8   2    16038.00    15983.62    506.79 o 
  11   8   2     2032.61     2365.04    171.83 o 
  12   8   2      966.63      955.91     86.00 o 
  13   8   2     2903.35     2717.42    198.34 o 
  14   8   2      210.34      235.78    185.92 o 
  15   8   2      272.51      174.79    182.58 o 
  16   8   2     1339.94     1247.12    116.96 o 
  17   8   2        8.56       17.43    187.22 o 
  18   8   2     2687.36     3139.85    232.26 o 
  19   8   2      207.56      308.82     86.38 o 
  20   8   2       33.57       21.69    202.42 o 
   1   9   2       16.17      -49.68    131.60 o 
   2   9   2     3096.60     3454.41    250.06 o 
   3   9   2     3964.07     4534.71    265.62 o 
   4   9   2     2878.41     2652.54    210.20 o 
   5   9   2       67.40      -37.82    136.61 o 
   6   9   2     2062.13     2132.78    158.49 o 
   7   9   2     1416.62     1345.73    134.39 o 
   8   9   2       63.64       54.49    162.37 o 
   9   9   2      784.30      696.03     71.36 o 
  10   9   2      125.28      199.27    164.23 o 
  11   9   2     2055.46     2297.75    171.65 o 
  12   9   2     1857.43     2026.38    167.57 o 
  13   9   2     1180.03     1179.64     98.98 o 
  14   9   2        0.09      -71.55    185.55 o 
  15   9   2     1015.22     1006.15     93.42 o 
  16   9   2     1973.31     2038.25    169.42 o 
  17   9   2      758.09      838.21     90.64 o 
  18   9   2        3.79     -107.88    240.78 o 
  19   9   2       32.81       44.67    220.39 o 
   0  10   2      731.37      850.44     73.96 o 
   1  10   2       34.38      138.10    139.02 o 
   2  10   2       57.60       85.08     59.13 o 
   3  10   2       17.88       54.68    145.88 o 
   4  10   2      245.87      274.15     59.50 o 
   5  10   2      156.36      213.91     55.98 o 
   6  10   2     1211.30     1430.63    121.41 o 
   7  10   2       19.53     -162.56    162.56 o 
   8  10   2     1695.54     1537.77    139.58 o 
   9  10   2      379.86      -96.21    215.21 o 
  10  10   2     1316.53     1364.64    122.90 o 
  11  10   2      560.30      569.99     74.89 o 
  12  10   2     1377.39     1230.62    115.29 o 
  13  10   2        3.41     -132.53    221.69 o 
  14  10   2     1915.66     1785.59    165.90 o 
  15  10   2      248.09       20.58    231.71 o 
  16  10   2      117.47      187.78     78.78 o 
  17  10   2        2.66     -111.96    213.54 o 
  18  10   2      448.17      182.40    143.48 o 
   1  11   2       59.43      -95.46    180.17 o 
   2  11   2     3624.97     3591.77    283.79 o 
   3  11   2     2854.46     3590.84    280.09 o 
   4  11   2        9.86        2.23    167.01 o 
   5  11   2      745.55      660.63     73.96 o 
   6  11   2     1019.52     1080.29     99.35 o 
   7  11   2     1572.00     1458.43    139.21 o 
   8  11   2      760.97      702.71     81.93 o 
   9  11   2       66.08      200.38    169.98 o 
  10  11   2      358.67      401.13     78.04 o 
  11  11   2      330.57      471.01     78.04 o 
  12  11   2      738.43      321.61    250.79 o 
  13  11   2     1289.39     1432.30    136.61 o 
  14  11   2        2.05      -24.46    227.81 o 
  15  11   2        4.90      223.36    228.37 o 
  16  11   2      213.41      113.81    239.12 o 
   0  12   2     9454.31     9338.37    452.47 o 
   1  12   2       69.41      -54.31    200.01 o 
   2  12   2      203.23      253.57     69.14 o 
   3  12   2       53.26       51.16    177.57 o 
   4  12   2        3.40      109.55    158.67 o 
   5  12   2      635.98      575.18     79.34 o 
   6  12   2     1548.44     1523.86    137.17 o 
   7  12   2      112.44      170.72    188.52 o 
   8  12   2     4008.54     4148.96    357.75 o 
   9  12   2      118.96      280.63    207.97 o 
  10  12   2        0.46     -122.53    200.01 o 
  11  12   2        3.60     -106.77    225.77 o 
  12  12   2      559.93      358.86     88.05 o 
  13  12   2      358.35      438.38     86.19 o 
  14  12   2     2174.84     1965.95    172.39 o 
   1  13   2       29.57     -120.30    198.52 o 
   2  13   2       41.79     -140.32    186.29 o 
   3  13   2       85.45      180.36    190.55 o 
   4  13   2        4.28     -215.21    215.21 o 
   5  13   2        7.10     -218.92    218.92 o 
   6  13   2      186.16      205.75    186.48 o 
   7  13   2       46.39      241.34     76.74 o 
   8  13   2       38.69      104.91    187.96 o 
   9  13   2       35.72      -63.95    242.08 o 
  10  13   2        0.10      -67.29    185.92 o 
  11  13   2      139.44      343.29    235.78 o 
  12  13   2        8.79      333.28    233.38 o 
   0  14   2     1394.40     1355.19    134.57 o 
   1  14   2      591.10      518.65     89.16 o 
   2  14   2      115.51        3.52    250.06 o 
   3  14   2        1.27      198.34    165.71 o 
   4  14   2      182.38      -64.88    233.19 o 
   5  14   2      744.33      905.68     97.69 o 
   6  14   2      782.80      318.08    263.03 o 
   7  14   2        0.31      137.54    187.59 o 
   8  14   2     1146.81     1198.74    115.66 o 
   9  14   2      553.68      449.87     93.98 o 
   1  15   2       26.14      -94.54    237.26 o 
   2  15   2       91.33     -236.89    236.89 o 
   1   1   3    31663.59    31545.52    293.25 o 
   2   1   3     5247.58     5095.61    131.98 o 
   3   1   3     3059.22     3018.26    119.56 o 
   4   1   3     1771.58     1580.07     68.62 o 
   5   1   3     4126.16     3853.75     84.39 o 
   6   1   3     2887.66     2452.67     69.32 o 
   7   1   3    56739.52    54814.64    639.20 o 
   8   1   3    17467.64    17724.06    178.59 o 
   9   1   3    11435.05    12663.04    238.01 o 
  10   1   3     1278.89     1206.53     57.09 o 
  11   1   3     7606.62     7532.88    143.84 o 
  12   1   3     9641.86     9239.44    165.02 o 
  13   1   3     3620.38     3699.68    120.63 o 
  14   1   3        5.41      -95.09    158.67 o 
  15   1   3    12026.50    11979.79    416.88 o 
  16   1   3     1016.37     1270.84    122.15 o 
  17   1   3      739.49      552.01     77.11 o 
  18   1   3     1642.15     1524.79    141.43 o 
  19   1   3     2984.69     2915.20    285.46 o 
  20   1   3     3605.58     3356.73    325.87 o 
  21   1   3     4120.45     4737.50    344.22 o 
  22   1   3     1653.97     1624.33    143.66 o 
  23   1   3      124.11      130.31    210.76 o 
  24   1   3      474.15      560.16     96.95 o 
   0   2   3   122715.14   119919.83    638.39 o 
   1   2   3    25384.85    27087.93    312.33 o 
   2   2   3    15794.07    15975.55    124.11 o 
   3   2   3    16600.66    16467.93    132.79 o 
   4   2   3     6480.17     6111.02     90.56 o 
   5   2   3     4419.46     4356.31    140.12 o 
   6   2   3     1326.28     1175.76     60.73 o 
   7   2   3      122.21       55.19     26.38 o 
   8   2   3     4719.43     4518.24     99.50 o 
   9   2   3     5774.56     5020.14    111.29 o 
  10   2   3    15418.67    15282.05    242.34 o 
  11   2   3       48.16       -2.95     52.59 o 
  12   2   3     1116.20     1156.91     47.13 o 
  13   2   3      537.16      553.24     33.63 o 
  14   2   3     4349.20     4219.96    277.12 o 
  15   2   3       16.34      -63.40    162.19 o 
  16   2   3      353.71       -1.48    187.03 o 
  17   2   3     2047.27     2070.49    172.76 o 
  18   2   3      777.26      834.87     82.49 o 
  19   2   3     2153.37     1994.87    197.97 o 
  20   2   3     2155.20     2168.74    167.38 o 
  21   2   3      378.19      455.06     86.75 o 
  22   2   3      493.38      607.06     93.80 o 
  23   2   3      107.30     -194.07    263.77 o 
  24   2   3      404.12      395.75     98.79 o 
   1   3   3     3114.53     2848.13     64.12 o 
   2   3   3     1598.61     1533.81     54.05 o 
   3   3   3    15378.48    16716.27    146.82 o 
   4   3   3     1364.39     1554.52     74.16 o 
   5   3   3     1916.23     1729.49     63.27 o 
   6   3   3       69.86       18.22     44.31 o 
   7   3   3     2737.11     2906.91     84.85 o 
   8   3   3      613.23      692.97     49.71 o 
   9   3   3     5796.84     5651.47    120.73 o 
  10   3   3     1965.58     2126.46     88.04 o 
  11   3   3      307.20      290.79     47.01 o 
  12   3   3       66.45       55.62     58.64 o 
  13   3   3     4510.15     4441.28    269.70 o 
  14   3   3      766.50      668.23     69.88 o 
  15   3   3     2230.18     2181.90    171.09 o 
  16   3   3      665.17      218.18    202.42 o 
  17   3   3     3313.73     3031.42    283.05 o 
  18   3   3      527.87      279.53    211.13 o 
  19   3   3     2516.85     2579.32    214.09 o 
  20   3   3       20.63      129.75    223.36 o 
  21   3   3      312.86      434.30     85.26 o 
  22   3   3        3.91       19.47    219.10 o 
  23   3   3      649.52      797.05     97.50 o 
  24   3   3       20.78      165.53    192.40 o 
   0   4   3    23870.46    24169.65    567.68 o 
   1   4   3     1591.83     1642.99     60.59 o 
   2   4   3      631.89      716.50     32.77 o 
   3   4   3     5374.80     6024.44    102.03 o 
   4   4   3     6427.77     6086.25    120.80 o 
   5   4   3     2118.87     2011.44     71.05 o 
   6   4   3    12943.00    13015.16    159.57 o 
   7   4   3      751.65      941.83     40.54 o 
   8   4   3     6676.73     6686.75    127.62 o 
   9   4   3     2644.00     2810.06    154.62 o 
  10   4   3    18380.38    18298.04    218.07 o 
  11   4   3      848.81      817.05     39.49 o 
  12   4   3        1.95     -143.10    143.10 o 
  13   4   3     1567.67     1509.96    134.39 o 
  14   4   3     5690.17     5801.28    314.19 o 
  15   4   3     2176.96     2210.44    170.35 o 
  16   4   3      241.68      164.60    162.00 o 
  17   4   3      110.40       45.04    180.54 o 
  18   4   3     1005.73     1120.14    107.14 o 
  19   4   3      441.66      472.68     78.04 o 
  20   4   3     3328.17     3097.04    307.33 o 
  21   4   3       50.92       81.38    214.84 o 
  22   4   3     1791.68     1675.49    166.46 o 
  23   4   3      192.05      111.96    273.04 o 
   1   5   3     3380.36     3543.33     86.53 o 
   2   5   3     8892.11     8603.02    127.97 o 
   3   5   3     7823.40     7834.54    124.54 o 
   4   5   3       24.14       -5.03     43.72 o 
   5   5   3      110.12       80.04     29.91 o 
   6   5   3     7072.56     6795.40    127.59 o 
   7   5   3      704.01      700.05     32.70 o 
   8   5   3     1742.66     1648.78     73.76 o 
   9   5   3     9751.24    10136.30    168.75 o 
  10   5   3        7.57      -63.22     63.22 o 
  11   5   3     7806.78     7501.43    325.13 o 
  12   5   3     2725.21     2671.63    229.11 o 
  13   5   3       37.28     -114.55    168.50 o 
  14   5   3     1680.71     1628.78    153.11 o 
  15   5   3     2211.66     2447.53    242.82 o 
  16   5   3     1944.88     1880.32    146.06 o 
  17   5   3     6087.43     6138.46    367.21 o 
  18   5   3      320.56      225.58    233.75 o 
  19   5   3     2901.57     3257.00    297.13 o 
  20   5   3      187.55     -137.17    237.07 o 
  21   5   3      105.54      293.06    226.88 o 
  22   5   3      299.32      177.95    141.81 o 
  23   5   3     1247.46      950.91    114.92 o 
   0   6   3     5221.54     5041.12    154.28 o 
   1   6   3     4156.36     4054.06    101.18 o 
   2   6   3      510.97      484.38     28.35 o 
   3   6   3     1901.76     1910.94     96.00 o 
   4   6   3       19.35       41.14     57.76 o 
   5   6   3     2090.28     2365.98     90.16 o 
   6   6   3      289.21      242.61     41.84 o 
   7   6   3     2816.78     2699.15     96.78 o 
   8   6   3     2379.14     2565.27     98.86 o 
   9   6   3      287.63      286.83     24.96 o 
  10   6   3     1098.60     1238.77    101.76 o 
  11   6   3     2566.98     2447.34    221.88 o 
  12   6   3      326.67      353.12     58.76 o 
  13   6   3      122.13      -15.01    165.53 o 
  14   6   3        3.51     -159.78    180.17 o 
  15   6   3       14.77       76.74    165.53 o 
  16   6   3       22.38     -130.49    192.22 o 
  17   6   3      487.36      495.84     77.85 o 
  18   6   3       90.17      259.32    188.89 o 
  19   6   3       29.79     -210.01    210.01 o 
  20   6   3      213.98      111.96    100.28 o 
  21   6   3       24.97     -231.33    231.33 o 
  22   6   3      167.38      191.85     91.57 o 
   1   7   3      764.68      683.79     31.74 o 
   2   7   3    15955.39    16042.64    202.14 o 
   3   7   3    31833.39    31925.99    282.53 o 
   4   7   3     1378.88     1176.04     54.52 o 
   5   7   3      916.77      886.11     44.39 o 
   6   7   3     3703.30     3452.33    110.82 o 
   7   7   3     3151.69     3251.21    109.91 o 
   8   7   3     2668.29     2942.07    218.55 o 
   9   7   3     1835.82     1881.06    135.31 o 
  10   7   3     2094.98     1998.20    152.92 o 
  11   7   3     9536.08     9373.78    393.89 o 
  12   7   3     3884.82     3167.47    273.97 o 
  13   7   3       54.64      155.71     62.65 o 
  14   7   3      447.64      420.03     68.22 o 
  15   7   3     1992.43     1737.03    141.81 o 
  16   7   3     2839.94     3721.71    317.15 o 
  17   7   3     2491.56     2429.18    206.49 o 
  18   7   3      316.83      310.67    207.42 o 
  19   7   3      966.83      330.13    265.81 o 
  20   7   3      532.80      613.55     89.53 o 
  21   7   3       25.88       -1.48    245.05 o 
   0   8   3     1300.55     1354.63     81.86 o 
   1   8   3     3178.76     2866.83    129.25 o 
   2   8   3      135.46       43.18     64.44 o 
   3   8   3     1294.05     1382.32     59.25 o 
   4   8   3     2405.65     2517.59    205.93 o 
   5   8   3      319.87      290.84     50.79 o 
   6   8   3     1073.16      850.81     84.34 o 
   7   8   3       42.09      197.04    131.79 o 
   8   8   3     1380.51     1595.60    142.36 o 
   9   8   3      233.92      126.98     63.58 o 
  10   8   3     1373.43     1587.44    142.73 o 
  11   8   3        2.13        0.93    148.47 o 
  12   8   3      637.02      666.38     72.10 o 
  13   8   3       18.50      131.23    149.77 o 
  14   8   3     2637.64     2371.16    189.26 o 
  15   8   3      301.51      441.16     75.81 o 
  16   8   3       41.53      187.78    170.16 o 
  17   8   3       58.55       55.23    115.11 o 
  18   8   3      427.89      332.17    247.46 o 
  19   8   3       52.03      110.66    231.71 o 
  20   8   3      227.67      178.87     86.56 o 
   1   9   3     2655.20     2737.24    236.89 o 
   2   9   3     1363.34     1328.49    124.94 o 
   3   9   3     4777.74     4540.27    276.38 o 
   4   9   3        7.16      -24.83    136.06 o 
   5   9   3       26.32        0.74    120.30 o 
   6   9   3       83.92       67.66    147.17 o 
   7   9   3      489.61      431.90     66.73 o 
   8   9   3     1540.56     1620.62    157.01 o 
   9   9   3      913.99      860.82     78.97 o 
  10   9   3      476.10       91.20    215.02 o 
  11   9   3     2050.95     1947.42    184.25 o 
  12   9   3      674.56      699.56     75.81 o 
  13   9   3      147.72      -36.52    196.11 o 
  14   9   3       90.79      166.46    193.33 o 
  15   9   3      131.78      171.83    197.41 o 
  16   9   3       88.84      202.42    188.70 o 
  17   9   3      390.43      438.57     88.42 o 
  18   9   3       10.03     -197.04    238.56 o 
  19   9   3      664.26      881.59     98.43 o 
   0  10   3     9662.93     9421.60    393.52 o 
   1  10   3     2685.29     3008.81    242.82 o 
   2  10   3      568.86      564.25     66.36 o 
   3  10   3      442.12      451.91     61.73 o 
   4  10   3     2484.44     2529.82    179.43 o 
   5  10   3      336.18      339.03     61.36 o 
   6  10   3     1413.68     1579.29    124.38 o 
   7  10   3     1599.79     1753.52    159.96 o 
   8  10   3     2915.93     2891.28    197.23 o 
   9  10   3     1027.37     1081.59     92.50 o 
  10  10   3     2421.31     2568.57    191.85 o 
  11  10   3     1350.17     1214.12    116.78 o 
  12  10   3       16.54      157.19    120.86 o 
  13  10   3      882.53      982.79     96.95 o 
  14  10   3     2757.32     2948.55    219.66 o 
  15  10   3      189.77      222.25     85.45 o 
  16  10   3      118.51      163.49     84.34 o 
  17  10   3       13.59      192.03    145.88 o 
  18  10   3     1090.17      918.84    110.29 o 
   1  11   3     2320.37     2368.93    177.95 o 
   2  11   3       73.85     -177.20    177.20 o 
   3  11   3      354.52      239.49    160.33 o 
   4  11   3       45.16      213.17    144.58 o 
   5  11   3     2951.97     3461.65    291.76 o 
   6  11   3      197.37       33.74    177.20 o 
   7  11   3      744.32      818.56     81.75 o 
   8  11   3      235.10      347.18     73.77 o 
   9  11   3     1284.69     1306.62    113.81 o 
  10  11   3        7.54      -18.72    194.26 o 
  11  11   3        3.07      -98.43    197.04 o 
  12  11   3      120.43     -178.87    227.63 o 
  13  11   3     3595.39     3741.35    352.75 o 
  14  11   3        0.21      278.42    192.03 o 
  15  11   3      884.62      988.17     98.98 o 
  16  11   3      613.72      392.04    266.73 o 
   0  12   3      524.88      317.90    217.62 o 
   1  12   3      184.26      -38.18    188.33 o 
   2  12   3        4.24      105.47    151.81 o 
   3  12   3      648.25      580.74     75.81 o 
   4  12   3      403.58      482.87     74.33 o 
   5  12   3      142.24      -54.31    172.02 o 
   6  12   3      362.43      131.42    216.69 o 
   7  12   3      500.16      423.00     80.26 o 
   8  12   3      304.69      271.56    222.25 o 
   9  12   3      287.90       81.93    228.55 o 
  10  12   3       56.47      165.16    210.39 o 
  11  12   3      158.60     -230.96    230.96 o 
  12  12   3       27.28     -107.88    221.88 o 
  13  12   3       12.25     -213.17    213.17 o 
  14  12   3      283.84      274.34     85.26 o 
   1  13   3     1991.96     2126.85    197.04 o 
   2  13   3     1412.27     1418.76    130.49 o 
   3  13   3       18.76      -97.69    184.25 o 
   4  13   3      307.01      234.12    163.67 o 
   5  13   3        5.18      266.92    181.84 o 
   6  13   3      775.85      766.10     88.79 o 
   7  13   3     1738.78     2029.16    195.56 o 
   8  13   3      566.28      595.76     85.08 o 
   9  13   3      441.67      155.52    203.16 o 
  10  13   3      289.73      316.41    249.50 o 
  11  13   3      150.70      184.44    199.64 o 
  12  13   3      529.30      502.15     98.79 o 
   0  14   3      712.49     1018.75    100.46 o 
   1  14   3        4.16       67.85    181.84 o 
   2  14   3        7.28      155.34    195.56 o 
   3  14   3       84.16      -65.07    213.35 o 
   4  14   3      229.48      127.90    124.94 o 
   5  14   3       92.39       90.46    204.82 o 
   6  14   3       53.21     -115.85    218.73 o 
   7  14   3        9.11     -164.23    219.83 o 
   8  14   3       65.33     -162.75    230.41 o 
   0   0   4      267.07      265.26     24.83 o 
   1   0   4     2174.73     2049.00     99.54 o 
   2   0   4    55567.88    56467.50    443.57 o 
   3   0   4       31.19       60.46     49.08 o 
   4   0   4        6.78       32.86     75.26 o 
   5   0   4     2325.72     1988.29     91.19 o 
   6   0   4      208.89      328.98     39.85 o 
   7   0   4      377.13      452.06     30.19 o 
   8   0   4    22467.18    24078.56    377.12 o 
   9   0   4    10002.78    10181.95    214.13 o 
  10   0   4    11904.44    12573.38    253.85 o 
  11   0   4     4474.41     4471.80    174.26 o 
  12   0   4    11506.01    11544.22    270.03 o 
  13   0   4    12420.44    12371.20    566.47 o 
  14   0   4     3565.45     2840.87    275.08 o 
  15   0   4     2428.15     2536.50    177.76 o 
  16   0   4    16371.12    17536.58    554.60 o 
  17   0   4       87.07      -30.77    187.40 o 
  18   0   4     3424.38     3763.60    336.25 o 
  19   0   4     8086.65     8067.71    468.22 o 
  20   0   4     6136.91     6227.62    394.45 o 
  21   0   4      184.99       79.34    242.27 o 
  22   0   4     2716.87     2796.38    241.16 o 
  23   0   4     3059.82     2786.74    254.69 o 
  24   0   4      355.88      451.91    101.20 o 
   1   1   4      157.65      157.38     24.83 o 
   2   1   4    17909.82    18277.10    263.22 o 
   3   1   4    30642.02    31250.96    239.35 o 
   4   1   4      318.62      317.15     15.98 o 
   5   1   4     6049.18     6182.32    125.21 o 
   6   1   4    11779.03    11770.44    134.52 o 
   7   1   4      703.65      635.75     45.22 o 
   8   1   4      201.73      171.75     18.59 o 
   9   1   4       64.07       73.16     51.97 o 
  10   1   4      751.24      671.87     32.26 o 
  11   1   4     7418.47     6995.08    142.51 o 
  12   1   4      213.92      230.99     25.65 o 
  13   1   4     1125.19     1124.70     49.77 o 
  14   1   4      957.69      851.19     77.48 o 
  15   1   4       35.62      102.32     59.87 o 
  16   1   4      172.91       70.43    182.77 o 
  17   1   4      926.43      927.18     85.82 o 
  18   1   4      583.07      527.54     79.15 o 
  19   1   4        0.32     -105.47    215.39 o 
  20   1   4       11.78     -215.39    215.39 o 
  21   1   4      706.14      718.84     93.80 o 
  22   1   4      254.44      272.48    247.09 o 
  23   1   4      121.98     -266.73    266.73 o 
  24   1   4        8.51       44.12    225.58 o 
   0   2   4    88625.16    87966.92   1098.09 o 
   1   2   4     7964.11     7786.73     92.66 o 
   2   2   4    18162.97    19292.35    144.71 o 
   3   2   4     1591.63     1651.83     55.94 o 
   4   2   4     5786.63     5882.59     92.08 o 
   5   2   4      236.48      182.38     17.89 o 
   6   2   4     3006.24     2778.43     75.55 o 
   7   2   4     1119.20     1100.95     43.96 o 
   8   2   4    17386.50    17556.16    184.27 o 
   9   2   4    18801.28    18821.80    264.18 o 
  10   2   4      768.12      636.40     43.26 o 
  11   2   4     4335.63     3937.13    112.18 o 
  12   2   4     6571.26     6544.57    145.49 o 
  13   2   4     2573.40     2403.77    163.12 o 
  14   2   4    10799.26    10814.05    396.31 o 
  15   2   4      398.15      459.89     65.07 o 
  16   2   4     2628.31     3111.50    270.63 o 
  17   2   4       11.93     -184.44    188.15 o 
  18   2   4     3018.10     2986.19    295.47 o 
  19   2   4     2354.38     2272.54    203.90 o 
  20   2   4      292.00      366.09     84.71 o 
  21   2   4       12.09       96.58    199.82 o 
  22   2   4      185.07       61.54    239.12 o 
  23   2   4      995.70      998.36    105.84 o 
  24   2   4      251.91      376.84     95.84 o 
   1   3   4    13006.15    12550.05    127.69 o 
   2   3   4    14361.19    15204.15    141.67 o 
   3   3   4    41179.34    40893.16    235.46 o 
   4   3   4     1230.29     1185.97     50.34 o 
   5   3   4     1611.27     1811.09     66.54 o 
   6   3   4     2309.85     2179.06     74.60 o 
   7   3   4     3580.01     3158.57     89.59 o 
   8   3   4     1700.55     1587.77     68.12 o 
   9   3   4      494.40      443.42     22.63 o 
  10   3   4     2505.08     2191.19     92.55 o 
  11   3   4    31813.55    32179.79    539.05 o 
  12   3   4      913.36      835.36     40.00 o 
  13   3   4     5432.77     5822.60    290.65 o 
  14   3   4     1584.54     1751.11    153.48 o 
  15   3   4      158.11       41.15    162.56 o 
  16   3   4      898.14     1033.03     89.53 o 
  17   3   4     3379.50     3571.93    282.30 o 
  18   3   4      379.81      101.95    204.65 o 
  19   3   4      231.51      193.70    189.99 o 
  20   3   4      218.07      189.62    161.45 o 
  21   3   4     4371.05     5175.51    374.80 o 
  22   3   4        1.69      125.68    209.64 o 
  23   3   4      210.57     -135.68    241.53 o 
   0   4   4    34707.30    34776.91    322.51 o 
   1   4   4     8671.88     8586.50    138.95 o 
   2   4   4    13485.59    14236.65    166.26 o 
   3   4   4     4104.33     4571.70     92.14 o 
   4   4   4     6418.01     5546.60    142.07 o 
   5   4   4       16.81        4.62     53.26 o 
   6   4   4      336.65      238.88     21.38 o 
   7   4   4     1759.86     1619.25     75.77 o 
   8   4   4     5574.69     5328.38    117.42 o 
   9   4   4      197.58      106.43     31.08 o 
  10   4   4     9736.95     9744.21    164.99 o 
  11   4   4        4.45       64.40     51.91 o 
  12   4   4      804.28      861.38     75.81 o 
  13   4   4     2054.07     1953.35    152.00 o 
  14   4   4       15.37       14.46    156.63 o 
  15   4   4     1050.73     1054.15    104.91 o 
  16   4   4     1444.05     1588.18    153.30 o 
  17   4   4       25.49      -78.22    186.29 o 
  18   4   4     2116.94     1975.04    195.00 o 
  19   4   4      240.40     -126.42    214.28 o 
  20   4   4      106.78     -118.63    243.20 o 
  21   4   4       55.34      -20.58    219.29 o 
  22   4   4       33.89        1.30    220.39 o 
  23   4   4       34.61     -233.00    261.92 o 
   1   5   4    19596.75    20015.97    228.70 o 
   2   5   4     6422.56     6432.55    114.79 o 
   3   5   4     5647.01     5511.17    113.94 o 
   4   5   4     1127.84     1173.43     46.23 o 
   5   5   4      187.98      232.10     19.71 o 
   6   5   4      555.46      621.28     29.04 o 
   7   5   4    22863.66    22599.28    231.22 o 
   8   5   4      213.26      238.96     26.87 o 
   9   5   4     2989.20     3083.22    101.27 o 
  10   5   4      254.41      177.45     42.82 o 
  11   5   4     2270.89     2164.29    209.46 o 
  12   5   4      520.14      486.02     56.90 o 
  13   5   4      123.73       80.64    164.79 o 
  14   5   4     3977.48     3316.87    278.42 o 
  15   5   4      277.92      341.07     68.39 o 
  16   5   4      139.20     -220.95    220.95 o 
  17   5   4     3086.19     3074.42    293.62 o 
  18   5   4        0.10     -195.74    195.74 o 
  19   5   4       73.72      -95.09    219.10 o 
  20   5   4       10.91       61.54    194.07 o 
  21   5   4     2034.80     2170.60    170.72 o 
  22   5   4      229.58      202.60    237.07 o 
  23   5   4      544.56      395.38    100.09 o 
   0   6   4     1615.00     1470.65    133.27 o 
   1   6   4     5715.90     5465.04    115.78 o 
   2   6   4     6238.79     6124.21    122.61 o 
   3   6   4     8684.12     8636.10    144.12 o 
   4   6   4     6753.58     6565.09    160.79 o 
   5   6   4     9422.05     9151.21    169.56 o 
   6   6   4     5879.72     5832.82    180.56 o 
   7   6   4      524.29      504.52     25.22 o 
   8   6   4     5714.91     5542.83    133.28 o 
   9   6   4    18314.98    18658.57    478.23 o 
  10   6   4     3602.30     3500.01    263.96 o 
  11   6   4      764.92      854.52     80.64 o 
  12   6   4     5650.27     5975.71    306.04 o 
  13   6   4      126.86      299.54     61.73 o 
  14   6   4     2836.39     2947.64    255.98 o 
  15   6   4      936.53      890.85     87.67 o 
  16   6   4     2452.45     2338.91    194.26 o 
  17   6   4     1592.85     1518.49    148.66 o 
  18   6   4     1609.78     1393.37    121.60 o 
  19   6   4     1983.64     2020.27    163.30 o 
  20   6   4       83.24       40.78    201.31 o 
  21   6   4        8.22       67.66    226.51 o 
  22   6   4      472.86      550.53     98.98 o 
   1   7   4       41.94       73.63     54.89 o 
   2   7   4     1181.75     1269.08    101.91 o 
   3   7   4      669.88      662.15     59.52 o 
   4   7   4      642.58      582.19     28.59 o 
   5   7   4       88.91      116.31     51.56 o 
   6   7   4      665.20      635.99     29.72 o 
   7   7   4       24.18       35.22    134.94 o 
   8   7   4      365.10      429.49     57.09 o 
   9   7   4      185.37      210.39     54.68 o 
  10   7   4       66.94      118.07    129.56 o 
  11   7   4       96.75      130.12     59.69 o 
  12   7   4      155.39      189.26    150.14 o 
  13   7   4     3858.74     3401.40    293.62 o 
  14   7   4      274.84      361.46     67.29 o 
  15   7   4       27.90     -208.72    208.72 o 
  16   7   4      930.58      803.18     83.59 o 
  17   7   4        0.71      -56.35    202.98 o 
  18   7   4      509.77      311.40     88.79 o 
  19   7   4       62.46      158.49    123.82 o 
  20   7   4       53.45     -260.62    260.62 o 
  21   7   4      240.28      -25.02    258.95 o 
   0   8   4      404.58      325.30     35.37 o 
   1   8   4     1690.07     1701.05     73.64 o 
   2   8   4     4035.03     4188.24    118.68 o 
   3   8   4     5203.77     4886.71    279.90 o 
   4   8   4       12.44      139.58    121.04 o 
   5   8   4     5571.30     5800.54    278.97 o 
   6   8   4        9.37      122.15    119.37 o 
   7   8   4      715.91      685.84     66.73 o 
   8   8   4      327.92      240.60     61.91 o 
   9   8   4    10406.29    10591.42    413.92 o 
  10   8   4     3594.85     3461.09    283.79 o 
  11   8   4      172.92      106.03    123.08 o 
  12   8   4       14.39       -0.93    148.66 o 
  13   8   4      461.00      481.94     75.26 o 
  14   8   4      148.13      110.66    126.98 o 
  15   8   4     1316.07     1404.49    123.45 o 
  16   8   4     2589.14     2526.86    211.13 o 
  17   8   4      390.68      497.51     83.41 o 
  18   8   4     1220.45     1704.97    165.90 o 
  19   8   4     1505.39     1477.90    146.80 o 
  20   8   4      721.53      689.55    100.83 o 
   1   9   4     5328.78     5336.21    288.42 o 
   2   9   4       81.45       27.25    129.93 o 
   3   9   4     4945.90     4924.15    278.60 o 
   4   9   4       39.61      171.83    140.88 o 
   5   9   4       27.76     -107.33    145.69 o 
   6   9   4      169.81       40.22    156.45 o 
   7   9   4     7231.96     7804.12    383.33 o 
   8   9   4      239.89       74.51    178.32 o 
   9   9   4     1992.36     2137.41    169.24 o 
  10   9   4      165.65       77.48    171.83 o 
  11   9   4     1627.71     1360.56    136.06 o 
  12   9   4       53.58     -207.60    207.60 o 
  13   9   4      797.33      783.52     84.15 o 
  14   9   4      111.78       18.72    183.32 o 
  15   9   4      858.89      882.88     85.45 o 
  16   9   4       30.85      164.04    201.31 o 
  17   9   4     2742.31     2833.82    218.92 o 
  18   9   4       35.13      267.66    204.46 o 
  19   9   4      156.43       90.83    227.07 o 
   0  10   4     4424.82     4431.46    294.73 o 
   1  10   4      963.93     1120.51    106.03 o 
   2  10   4       13.00     -168.12    168.12 o 
   3  10   4      715.38      747.01     71.36 o 
   4  10   4      271.62      252.27    168.87 o 
   5  10   4      108.50      165.53    164.04 o 
   6  10   4     1343.75     1707.18    147.17 o 
   7  10   4      266.56     -185.18    185.18 o 
   8  10   4      670.52      721.06     74.89 o 
   9  10   4       32.00       34.85    193.70 o 
  10  10   4      143.56       85.45    179.24 o 
  11  10   4      270.65      281.56     71.18 o 
  12  10   4      166.56      249.87     73.59 o 
  13  10   4       34.57       76.37    187.78 o 
  14  10   4     1166.91     1445.46    132.53 o 
  15  10   4       45.07       82.49    159.22 o 
  16  10   4      224.82      219.83    224.84 o 
  17  10   4      121.13      -47.27    248.02 o 
  18  10   4     1104.32      946.28    111.96 o 
   1  11   4      909.73      874.91     82.86 o 
   2  11   4      845.78      763.14     77.85 o 
   3  11   4     4601.02     4980.87    306.78 o 
   4  11   4       36.47      149.77    154.04 o 
   5  11   4      465.77      387.96     72.29 o 
   6  11   4       33.14     -171.28    198.34 o 
   7  11   4     1544.28     1506.26    141.06 o 
   8  11   4       73.00      109.74    169.98 o 
   9  11   4      197.34      257.10     71.55 o 
  10  11   4      451.23      540.70     77.67 o 
  11  11   4     1599.16     1628.60    142.18 o 
  12  11   4        0.07     -204.65    204.65 o 
  13  11   4      272.36      124.75    218.92 o 
  14  11   4       15.72       46.71    234.30 o 
  15  11   4      453.90      378.14     92.87 o 
  16  11   4       94.71      284.53    222.43 o 
   0  12   4     3630.40     3811.43    315.86 o 
   1  12   4      269.15      187.59     75.81 o 
   2  12   4     2461.69     2462.73    192.22 o 
   3  12   4      803.12      734.22     83.23 o 
   4  12   4     1846.48     1617.84    151.07 o 
   5  12   4     2093.20     2310.36    197.41 o 
   6  12   4     1060.16     1013.56     89.34 o 
   7  12   4       13.41      173.87    118.82 o 
   8  12   4     1150.79     1094.75    101.39 o 
   9  12   4      374.28      549.97     79.71 o 
  10  12   4      283.53      286.57     81.93 o 
  11  12   4      343.68       17.61    259.32 o 
  12  12   4      440.55      472.68     90.27 o 
  13  12   4      558.90      497.88     95.84 o 
  14  12   4      317.44      191.85    174.79 o 
   1  13   4       20.99       41.89    172.02 o 
   2  13   4      310.33      367.02     71.36 o 
   3  13   4       19.29      -59.69    182.40 o 
   4  13   4       48.79      134.02     95.46 o 
   5  13   4       17.84      269.33    184.07 o 
   6  13   4      278.69      441.53     81.19 o 
   7  13   4       90.52      191.48    206.68 o 
   8  13   4        0.34       93.80     87.67 o 
   9  13   4       17.47      157.56    219.66 o 
  10  13   4       96.38      182.77    212.05 o 
  11  13   4       33.50      114.74    156.82 o 
   0  14   4      506.96      223.17    246.35 o 
   1  14   4     1264.62     1190.03    114.18 o 
   2  14   4      152.58      315.86     81.38 o 
   3  14   4       23.40       68.22    201.31 o 
   4  14   4      303.12      468.22     80.26 o 
   5  14   4      519.58      493.06     96.95 o 
   6  14   4      257.99      369.62     84.71 o 
   7  14   4      176.15      326.42    240.23 o 
   8  14   4      761.11      897.53     98.61 o 
   1   1   5    13195.64    13496.32    127.46 o 
   2   1   5    22299.17    21966.56    400.95 o 
   3   1   5    15373.71    15249.63    136.76 o 
   4   1   5      187.38      137.28     16.75 o 
   5   1   5     6597.31     5963.32    102.39 o 
   6   1   5      334.03      471.36     22.40 o 
   7   1   5     5120.46     4792.70     99.55 o 
   8   1   5     8519.82     8029.39    173.29 o 
   9   1   5    21610.89    21950.07    220.34 o 
  10   1   5     9143.75     8743.92    149.91 o 
  11   1   5     7837.66     7769.21    150.00 o 
  12   1   5     9265.86     9006.10    206.79 o 
  13   1   5     2531.49     2568.01    212.61 o 
  14   1   5      250.34      111.96    161.82 o 
  15   1   5      709.53      843.21     78.60 o 
  16   1   5     6690.93     6974.07    361.08 o 
  17   1   5     1689.71     1571.68    145.13 o 
  18   1   5       65.08       19.65    189.45 o 
  19   1   5      288.30     -146.06    219.66 o 
  20   1   5     2820.17     2455.12    218.92 o 
  21   1   5       93.53       99.91    212.61 o 
  22   1   5     1806.00     2068.28    206.12 o 
  23   1   5      319.06      483.24     98.61 o 
  24   1   5      313.18      480.83    100.46 o 
   0   2   5   165167.05   160331.48    594.13 o 
   1   2   5    11709.69    11589.78    118.34 o 
   2   2   5     7296.87     7814.14    124.73 o 
   3   2   5       25.47       19.71     36.01 o 
   4   2   5      270.38      362.79     17.79 o 
   5   2   5     6532.08     6530.56    133.87 o 
   6   2   5     1521.95     1437.59     61.46 o 
   7   2   5      435.70      578.76     27.10 o 
   8   2   5    17988.90    18138.04    253.10 o 
   9   2   5      987.97     1033.87     45.55 o 
  10   2   5    16707.22    16427.81    206.22 o 
  11   2   5      765.95      698.76     32.14 o 
  12   2   5     3301.49     3226.57    113.40 o 
  13   2   5      849.67      801.13     78.22 o 
  14   2   5     4595.87     4579.75    295.47 o 
  15   2   5      157.17      158.49     63.95 o 
  16   2   5     4360.19     4595.32    305.48 o 
  17   2   5       29.97      174.79    164.41 o 
  18   2   5     5696.35     5509.53    362.20 o 
  19   2   5      320.34      251.72    204.82 o 
  20   2   5        6.65     -153.67    186.29 o 
  21   2   5      158.65      164.60    219.47 o 
  22   2   5       64.69      128.28    218.36 o 
  23   2   5      147.77     -205.75    259.69 o 
  24   2   5     2920.63     3285.17    263.22 o 
   1   3   5       26.81       30.93     37.31 o 
   2   3   5      729.75      722.44     31.72 o 
   3   3   5     2228.31     1955.26     65.73 o 
   4   3   5     1823.92     2033.72     67.14 o 
   5   3   5     4263.55     5366.36    102.87 o 
   6   3   5     3954.86     4117.72     96.14 o 
   7   3   5    14795.55    15557.42    178.82 o 
   8   3   5      908.72      995.16     44.48 o 
   9   3   5     1649.50     1486.05     59.08 o 
  10   3   5     9860.66     9761.14    165.43 o 
  11   3   5    11009.71    10656.79    182.68 o 
  12   3   5     3468.64     3271.86    115.45 o 
  13   3   5      241.14       48.01    152.92 o 
  14   3   5      511.57      497.14     65.62 o 
  15   3   5     3282.09     3094.63    276.01 o 
  16   3   5       67.63       16.50    178.13 o 
  17   3   5      898.41      923.85     85.08 o 
  18   3   5      248.22      137.35    203.35 o 
  19   3   5      407.23      503.63     79.71 o 
  20   3   5        7.72       76.18    205.56 o 
  21   3   5      166.08      -19.09    212.80 o 
  22   3   5      224.42       68.58    241.16 o 
  23   3   5      196.24      308.63     87.67 o 
   0   4   5    42335.71    43214.78    371.17 o 
   1   4   5     2563.50     2655.70     85.77 o 
   2   4   5     1343.92     1626.94     64.53 o 
   3   4   5     1598.69     1647.90     60.71 o 
   4   4   5     8734.50     8031.99    125.18 o 
   5   4   5      561.23      598.39     27.11 o 
   6   4   5     4844.74     4733.70    105.38 o 
   7   4   5     1339.39     1585.81     68.01 o 
   8   4   5    10293.50    10192.26    161.28 o 
   9   4   5     2109.29     2192.27     92.17 o 
  10   4   5    16399.63    16136.61    212.42 o 
  11   4   5        7.43      -66.01     66.01 o 
  12   4   5       11.38       24.09    151.07 o 
  13   4   5      606.35      586.11     64.51 o 
  14   4   5     6383.09     6409.83    342.55 o 
  15   4   5       14.47     -143.48    176.46 o 
  16   4   5      518.84      428.00     72.66 o 
  17   4   5      378.55      461.37     73.22 o 
  18   4   5     2723.13     2928.91    289.17 o 
  19   4   5        1.75      151.07    206.68 o 
  20   4   5     1068.22     1069.54    104.91 o 
  21   4   5       15.54      188.33    196.48 o 
  22   4   5      316.79      491.21     94.17 o 
  23   4   5      458.88      231.33    281.19 o 
   1   5   5     6277.09     6344.40    116.45 o 
   2   5   5    12043.47    11392.04    152.35 o 
   3   5   5      819.89      698.63     32.69 o 
   4   5   5      230.60       99.58     31.17 o 
   5   5   5     2878.23     2892.03     91.34 o 
   6   5   5     3209.04     3299.21    100.02 o 
   7   5   5     9052.32     8650.27    151.73 o 
   8   5   5     7546.20     7645.81    146.01 o 
   9   5   5     7662.54     7812.37    154.16 o 
  10   5   5     9102.65     8750.53    168.42 o 
  11   5   5     8147.20     8798.41    354.60 o 
  12   5   5      749.00      623.75     67.29 o 
  13   5   5     3307.03     3357.66    264.52 o 
  14   5   5      480.70      385.37     70.81 o 
  15   5   5     3853.37     3913.37    287.68 o 
  16   5   5     2951.78     2739.47    203.16 o 
  17   5   5      520.78      535.52     79.15 o 
  18   5   5        8.68      -17.05    194.44 o 
  19   5   5     1694.68     2141.12    201.49 o 
  20   5   5     1134.42     1119.40    103.62 o 
  21   5   5      612.61      684.73    102.32 o 
  22   5   5       77.70       44.12    246.91 o 
   0   6   5      944.20      873.35     54.63 o 
   1   6   5      722.56      738.02     34.98 o 
   2   6   5        3.50      -31.23     51.88 o 
   3   6   5       29.10       -8.87     51.54 o 
   4   6   5    13235.84    13375.58    183.37 o 
   5   6   5      157.24      187.86     34.22 o 
   6   6   5      188.02      203.03     24.43 o 
   7   6   5      401.80      443.11     24.87 o 
   8   6   5       10.13        6.74     61.18 o 
   9   6   5     2687.55     2913.16    230.96 o 
  10   6   5     2666.61     2617.13    216.14 o 
  11   6   5      197.44      143.85     58.57 o 
  12   6   5     1139.81     1224.50    119.37 o 
  13   6   5      411.56     -210.39    210.39 o 
  14   6   5        2.98     -195.93    195.93 o 
  15   6   5       22.43      115.85    177.95 o 
  16   6   5      335.68       68.58    232.45 o 
  17   6   5      148.15      255.80     70.81 o 
  18   6   5       34.44     -225.96    225.96 o 
  19   6   5        8.71      -18.91    202.98 o 
  20   6   5      761.43      763.14     96.58 o 
  21   6   5      115.65      224.84    210.94 o 
  22   6   5        5.52     -238.56    238.56 o 
   1   7   5     8413.77     8162.93    152.03 o 
   2   7   5    10154.69    10224.80    169.85 o 
   3   7   5     1326.96     1393.80     70.25 o 
   4   7   5     1380.16     1335.51     57.53 o 
   5   7   5     8004.65     8037.93    186.79 o 
   6   7   5    16791.40    16680.72    226.47 o 
   7   7   5     9552.79     9527.82    357.37 o 
   8   7   5     7532.53     7307.36    336.06 o 
   9   7   5     5506.76     5174.39    292.88 o 
  10   7   5       63.62       93.98    158.12 o 
  11   7   5     1651.88     1630.81    130.12 o 
  12   7   5      849.51      944.98     87.67 o 
  13   7   5     3151.90     2800.08    261.36 o 
  14   7   5      488.86      558.68     72.85 o 
  15   7   5     4358.55     4000.30    337.18 o 
  16   7   5     2410.44     2853.10    281.75 o 
  17   7   5      263.88      177.02    122.71 o 
  18   7   5      390.91      303.44    253.20 o 
  19   7   5      539.29      498.07     91.75 o 
  20   7   5     1428.04     1556.30    145.88 o 
  21   7   5      686.24      324.57    265.62 o 
   0   8   5     3732.12     3514.10    243.57 o 
   1   8   5        3.30       69.88    126.05 o 
   2   8   5      304.49      234.67     53.02 o 
   3   8   5      397.16      403.72     52.09 o 
   4   8   5     6567.19     6563.87    306.96 o 
   5   8   5      446.09      401.13     58.20 o 
   6   8   5     4062.46     4096.14    249.87 o 
   7   8   5      212.59      212.05     56.53 o 
   8   8   5     2289.50     2268.83    166.46 o 
   9   8   5       39.08      153.85    110.11 o 
  10   8   5     3385.83     3581.95    282.12 o 
  11   8   5      432.41      229.85    185.74 o 
  12   8   5      806.79      730.14     78.41 o 
  13   8   5      154.39      135.50    202.23 o 
  14   8   5     1456.37     1957.61    172.39 o 
  15   8   5      706.71      277.68    213.72 o 
  16   8   5       92.33       56.72    198.15 o 
  17   8   5      274.88      163.86    229.11 o 
  18   8   5      462.52      472.49     92.31 o 
  19   8   5       94.93     -111.59    251.35 o 
  20   8   5      577.26      254.50    249.50 o 
   1   9   5     6574.80     7164.07    326.23 o 
   2   9   5     3003.28     2965.24    228.74 o 
   3   9   5      481.40      174.06    175.35 o 
   4   9   5     1164.51     1092.71     91.20 o 
   5   9   5      125.82      129.93     58.39 o 
   6   9   5        5.56     -166.08    166.08 o 
   7   9   5     4408.33     4792.36    290.84 o 
   8   9   5      378.79      188.52    127.16 o 
   9   9   5     1733.11     1891.06    164.04 o 
  10   9   5      727.11      712.16     72.29 o 
  11   9   5      265.12      101.58    191.66 o 
  12   9   5      648.11      607.43     80.45 o 
  13   9   5        9.12      119.19    108.81 o 
  14   9   5       14.63      132.53    197.60 o 
  15   9   5      461.54      214.47    221.32 o 
  16   9   5      249.92      -20.76    201.49 o 
  17   9   5      387.74      380.18     85.63 o 
  18   9   5      286.87      316.41    261.73 o 
  19   9   5      308.96      168.87    149.77 o 
   0  10   5     1162.00     1254.90    117.89 o 
   1  10   5      122.92       75.44    163.30 o 
   2  10   5     1179.39     1160.92    110.48 o 
   3  10   5      384.29      420.03     65.44 o 
   4  10   5     6595.70     6196.29    343.84 o 
   5  10   5      132.30       76.93    171.83 o 
   6  10   5      971.32      919.02     78.41 o 
   7  10   5        0.78      126.61    169.24 o 
   8  10   5      772.65      682.13     75.81 o 
   9  10   5      101.00       34.11    173.87 o 
  10  10   5     5353.11     4845.74    350.52 o 
  11  10   5       19.37      -17.24    165.90 o 
  12  10   5       13.28     -151.44    220.76 o 
  13  10   5       71.45      154.78    206.68 o 
  14  10   5     1244.97     1871.79    183.14 o 
  15  10   5      550.81      606.51     90.46 o 
  16  10   5      142.55     -247.46    247.46 o 
  17  10   5       41.29      226.33     85.82 o 
   1  11   5      272.66      269.14     67.11 o 
   2  11   5      343.51      410.76     68.76 o 
   3  11   5     1960.00     2030.09    166.27 o 
   4  11   5     1159.26     1045.26     97.32 o 
   5  11   5     1352.62     1677.53    164.60 o 
   6  11   5     1144.88     1027.65     97.32 o 
   7  11   5     1288.55     1507.93    131.60 o 
   8  11   5      169.46       74.33    143.66 o 
   9  11   5      368.63      169.05    208.16 o 
  10  11   5      463.62      401.86     79.89 o 
  11  11   5      883.53     1033.03     98.79 o 
  12  11   5      887.80     1031.17    101.39 o 
  13  11   5      114.96     -207.05    207.05 o 
  14  11   5      171.28      -42.82    220.95 o 
  15  11   5      483.31      368.50     97.32 o 
  16  11   5      365.94      168.31    182.58 o 
   0  12   5      897.50      803.18     83.96 o 
   1  12   5       45.03       75.63    187.78 o 
   2  12   5       16.62     -205.93    205.93 o 
   3  12   5       35.48       93.80    185.92 o 
   4  12   5       37.27      113.26    165.16 o 
   5  12   5      213.81      164.60    111.04 o 
   6  12   5       66.38      114.74    189.62 o 
   7  12   5       62.02     -180.54    208.16 o 
   8  12   5       79.62      222.25    183.32 o 
   9  12   5       76.80      164.97    204.27 o 
  10  12   5      201.03      -64.88    217.25 o 
  11  12   5      155.15       67.85    216.14 o 
  12  12   5      290.97     -249.69    249.69 o 
  13  12   5       66.81     -163.30    211.31 o 
  14  12   5      193.88       73.59    271.37 o 
   1  13   5      332.98      -18.91    209.64 o 
   2  13   5      682.59      775.93     88.97 o 
   3  13   5     1020.73     1089.37     95.46 o 
   4  13   5      210.79      334.77     75.07 o 
   5  13   5      631.00      674.90     82.31 o 
   6  13   5     1149.74     1167.04    111.59 o 
   7  13   5       64.26      142.36    119.56 o 
   8  13   5      336.57      453.02     80.82 o 
   9  13   5      748.18      646.35     95.09 o 
  10  13   5       17.27      -93.80    207.42 o 
  11  13   5      575.26      721.61     96.58 o 
   0  14   5       37.45      124.38    139.39 o 
   1  14   5       65.82      180.73    214.84 o 
   2  14   5      188.66      235.03     78.41 o 
   3  14   5      120.37      158.67    193.52 o 
   4  14   5     1248.86     1289.75    124.38 o 
   5  14   5        0.10      184.07    199.08 o 
   6  14   5       95.33      162.56    238.00 o 
   7  14   5        9.62       25.95    202.79 o 
   0   0   6    88689.72    91711.93    665.08 o 
   1   0   6    11432.07    11702.68    215.67 o 
   2   0   6      925.12      799.84     50.33 o 
   3   0   6     1267.42     1555.18     84.72 o 
   4   0   6    72298.00    74689.73    470.11 o 
   5   0   6    52676.94    53086.89    414.13 o 
   6   0   6     2779.41     2871.79    119.99 o 
   7   0   6    22841.89    26487.41    324.91 o 
   8   0   6    11051.31    11883.18    435.04 o 
   9   0   6      412.64      341.64     33.95 o 
  10   0   6    36099.04    37419.30   1213.48 o 
  11   0   6    11637.19    12843.06    376.93 o 
  12   0   6     6339.22     6339.90    588.52 o 
  13   0   6     6791.55     6714.01    330.13 o 
  14   0   6      185.15      334.39     63.21 o 
  15   0   6     1798.47     2135.56    174.42 o 
  16   0   6       20.24       18.35    185.36 o 
  17   0   6     4540.89     4465.75    331.61 o 
  18   0   6     6813.94     6442.45    408.54 o 
  19   0   6     3767.29     3873.51    362.57 o 
  20   0   6      209.21       20.21    253.20 o 
  21   0   6       32.17     -250.06    250.06 o 
  22   0   6        1.20     -269.14    269.14 o 
  23   0   6     1040.50     1882.36    178.50 o 
  24   0   6      922.04      920.69    124.01 o 
   1   1   6     5979.70     6562.80     96.61 o 
   2   1   6     1488.16     1511.57     91.59 o 
   3   1   6    23021.43    23735.03    399.49 o 
   4   1   6      271.80      240.72     16.90 o 
   5   1   6    16656.52    17199.58    169.27 o 
   6   1   6     6338.00     6259.26    112.60 o 
   7   1   6     1347.05     1158.81     46.38 o 
   8   1   6     8314.92     8222.14    198.37 o 
   9   1   6       12.44       86.27     49.27 o 
  10   1   6     2469.97     2982.40     99.85 o 
  11   1   6      998.26      935.28     42.69 o 
  12   1   6     1298.30     1307.43     55.48 o 
  13   1   6     1238.34     1357.96    132.16 o 
  14   1   6      377.90      230.41    164.97 o 
  15   1   6     2038.51     2084.03    169.42 o 
  16   1   6     1723.74     1418.76    134.39 o 
  17   1   6      704.23      483.79     84.34 o 
  18   1   6        2.58     -186.48    186.48 o 
  19   1   6        4.80      -20.95    194.26 o 
  20   1   6      719.79      803.18     91.38 o 
  21   1   6      810.01      756.28     97.50 o 
  22   1   6      503.72      306.96    249.50 o 
  23   1   6       61.61      116.96    228.00 o 
  24   1   6        6.41      150.51    243.01 o 
   0   2   6      168.46      109.53    114.55 o 
   1   2   6      439.06      397.24     18.87 o 
   2   2   6     1197.24     1172.01     48.61 o 
   3   2   6      171.36      204.42     17.46 o 
   4   2   6    26162.75    25363.36    198.87 o 
   5   2   6     4009.21     3801.52     87.20 o 
   6   2   6     1174.66     1068.10     43.90 o 
   7   2   6      150.18      172.69     31.39 o 
   8   2   6     9402.26    10243.61    209.63 o 
   9   2   6     1018.66      894.17     39.61 o 
  10   2   6    14027.84    13480.10    188.97 o 
  11   2   6     2248.18     2262.54     95.65 o 
  12   2   6     5514.77     5478.14    139.11 o 
  13   2   6     1278.13     1316.63    117.33 o 
  14   2   6      216.22      144.95     63.95 o 
  15   2   6     2358.64     2235.29    179.24 o 
  16   2   6     4287.00     4732.12    324.94 o 
  17   2   6     1897.11     2006.18    174.42 o 
  18   2   6      380.66      453.02     77.30 o 
  19   2   6     1728.93     1627.67    133.46 o 
  20   2   6      447.46      275.26    239.12 o 
  21   2   6        1.30     -103.62    206.49 o 
  22   2   6        6.65     -248.76    257.28 o 
  23   2   6       79.44      304.55    239.12 o 
   1   3   6     4307.80     4383.02     89.20 o 
   2   3   6    11435.26    11793.91    180.92 o 
   3   3   6    43096.36    42727.31    261.67 o 
   4   3   6     1462.28     1732.97     69.51 o 
   5   3   6      771.98      658.29     30.61 o 
   6   3   6     5358.92     5362.68    109.95 o 
   7   3   6    10396.90    10001.28    248.66 o 
   8   3   6     1334.18     1215.85     50.25 o 
   9   3   6        5.20      -52.32     52.32 o 
  10   3   6       52.78        5.24     46.02 o 
  11   3   6    13659.58    13698.73    396.96 o 
  12   3   6      623.88      554.04     64.14 o 
  13   3   6    15421.93    14904.06    464.33 o 
  14   3   6     3207.30     3060.15    248.57 o 
  15   3   6     2472.46     2397.48    190.18 o 
  16   3   6      593.60      598.35     76.93 o 
  17   3   6      617.70      652.29     81.19 o 
  18   3   6     1007.46      774.63     90.83 o 
  19   3   6       72.24      151.26    174.06 o 
  20   3   6      552.35      177.76    226.51 o 
  21   3   6     2412.63     2599.71    233.00 o 
  22   3   6      653.49      292.69    251.90 o 
  23   3   6       26.07      211.68    220.95 o 
   0   4   6    21622.53    22398.98    281.12 o 
   1   4   6       37.75      -27.13     44.36 o 
   2   4   6     6828.76     7071.75    118.01 o 
   3   4   6     1080.31     1187.32     49.32 o 
   4   4   6     1539.94     1569.52     70.84 o 
   5   4   6     6407.27     6577.80    123.31 o 
   6   4   6     4294.97     4113.34    104.46 o 
   7   4   6     2059.19     2237.59     84.61 o 
   8   4   6    10534.65    10547.42    166.14 o 
   9   4   6        2.70       27.84     54.98 o 
  10   4   6     2689.60     2588.02    101.25 o 
  11   4   6       12.03       94.17    125.49 o 
  12   4   6      661.90      765.54     74.33 o 
  13   4   6     6428.49     6333.27    320.86 o 
  14   4   6      982.84     1138.31     99.91 o 
  15   4   6      768.41      738.11     76.00 o 
  16   4   6      870.04      949.42     94.72 o 
  17   4   6      255.94     -117.70    220.39 o 
  18   4   6      165.99      169.79    141.06 o 
  19   4   6      586.17      552.38     86.00 o 
  20   4   6     1621.52     1529.98    131.23 o 
  21   4   6        0.14     -241.34    241.34 o 
  22   4   6      479.68      319.01    269.51 o 
  23   4   6      218.65      338.10    277.68 o 
   1   5   6    22159.86    23216.78    242.00 o 
   2   5   6    10662.64    10232.82    180.33 o 
   3   5   6       23.82      -48.13     49.57 o 
   4   5   6     6213.44     6113.27    142.84 o 
   5   5   6       13.32       35.19     49.65 o 
   6   5   6      225.49      261.48     75.29 o 
   7   5   6    14728.71    15054.65    200.01 o 
   8   5   6     1889.99     2017.18     74.02 o 
   9   5   6      260.49      277.07     41.94 o 
  10   5   6      734.25      821.90     78.78 o 
  11   5   6       55.46      185.55    147.92 o 
  12   5   6     2958.33     2630.10    260.99 o 
  13   5   6     2373.74     2537.61    250.61 o 
  14   5   6       97.47      120.11    114.74 o 
  15   5   6      580.90      551.64     74.89 o 
  16   5   6     1055.68     1102.53    100.65 o 
  17   5   6      751.29      713.09     81.75 o 
  18   5   6      103.64       39.11    216.88 o 
  19   5   6      103.13       36.71    219.83 o 
  20   5   6        2.23        0.00    199.08 o 
  21   5   6      259.24       90.46    263.59 o 
  22   5   6       37.59      255.80    235.22 o 
   0   6   6    16373.91    16761.20    282.42 o 
   1   6   6    16351.25    16573.24    278.76 o 
   2   6   6     2144.94     1882.34     75.37 o 
   3   6   6     1314.76     1172.34     49.82 o 
   4   6   6     1291.40     1337.37     52.92 o 
   5   6   6     7044.87     6880.23    140.63 o 
   6   6   6    17189.86    16808.00    215.98 o 
   7   6   6      231.05      257.39     26.85 o 
   8   6   6    12167.31    11921.40    395.75 o 
   9   6   6     7611.77     7892.36    340.89 o 
  10   6   6      480.09      467.85     61.73 o 
  11   6   6      525.82      540.88     62.65 o 
  12   6   6     1713.86     1412.28    132.72 o 
  13   6   6      763.76      975.38     96.02 o 
  14   6   6    10608.62    10596.98    458.96 o 
  15   6   6     1044.29     1175.19    117.15 o 
  16   6   6      305.00      440.79     74.70 o 
  17   6   6      630.09      667.12     83.59 o 
  18   6   6      133.24       77.48    184.07 o 
  19   6   6      920.14     1021.72     96.21 o 
  20   6   6      838.62      793.17    106.77 o 
  21   6   6       99.89      -91.75    265.43 o 
   1   7   6      254.40      210.60     41.29 o 
   2   7   6      370.34      383.56     39.38 o 
   3   7   6     1968.24     2095.23     92.93 o 
   4   7   6      362.81      345.23     24.18 o 
   5   7   6      828.48      840.83     42.16 o 
   6   7   6     1706.86     1692.91    135.31 o 
   7   7   6     1948.05     1890.32    143.48 o 
   8   7   6      387.92      424.67     58.02 o 
   9   7   6      435.15      425.78     61.54 o 
  10   7   6      243.71       13.72    169.98 o 
  11   7   6      110.85     -147.92    175.72 o 
  12   7   6       16.10     -186.29    186.29 o 
  13   7   6      368.94      222.62    185.36 o 
  14   7   6      103.31      183.70     67.29 o 
  15   7   6      381.21       86.75    216.14 o 
  16   7   6      839.84      900.31     89.90 o 
  17   7   6        8.61     -187.78    187.78 o 
  18   7   6        2.33      227.44    200.38 o 
  19   7   6       16.56       40.96    201.12 o 
  20   7   6        1.13      -68.22    252.09 o 
  21   7   6      397.95      336.06    282.12 o 
   0   8   6    32498.28    32514.60    637.28 o 
   1   8   6     2670.83     2592.48    235.59 o 
   2   8   6      466.54      433.37     53.75 o 
   3   8   6     3290.98     3476.85    237.63 o 
   4   8   6      353.74      418.54     55.61 o 
   5   8   6       23.33       65.07     63.21 o 
   6   8   6     2269.60     2245.48    208.72 o 
   7   8   6      847.01      792.80     76.74 o 
   8   8   6    10216.17     9825.13    413.73 o 
   9   8   6     7485.48     7520.15    380.18 o 
  10   8   6       46.34      242.82    183.51 o 
  11   8   6       21.79     -111.22    162.93 o 
  12   8   6      359.43      298.62    204.82 o 
  13   8   6       12.24     -137.54    186.66 o 
  14   8   6     2173.33     2013.03    188.89 o 
  15   8   6      251.37      258.58     79.34 o 
  16   8   6        3.89      116.03    194.07 o 
  17   8   6      428.31      310.67     81.19 o 
  18   8   6      531.13      586.48     93.24 o 
  19   8   6      464.17      204.82    264.33 o 
  20   8   6      330.86      287.50    240.60 o 
   1   9   6     5416.79     5792.02    313.07 o 
   2   9   6     3688.99     3145.23    255.80 o 
   3   9   6     2941.37     2921.86    240.41 o 
   4   9   6     1991.56     2080.70    156.82 o 
   5   9   6     1938.46     1570.02    150.33 o 
   6   9   6       89.81       16.87    162.93 o 
   7   9   6     5455.07     5576.63    341.07 o 
   8   9   6        4.63       92.13    109.92 o 
   9   9   6       52.39      157.93    168.50 o 
  10   9   6     1214.46     1376.13    134.76 o 
  11   9   6     3241.17     3540.23    303.44 o 
  12   9   6     1401.04     1418.20    129.75 o 
  13   9   6     2092.16     2057.71    192.40 o 
  14   9   6      217.02       56.72    198.34 o 
  15   9   6        5.60      -58.94    212.24 o 
  16   9   6      159.76      -22.79    235.96 o 
  17   9   6      904.83      991.32    103.43 o 
  18   9   6       62.84      -70.81    255.43 o 
  19   9   6        2.61       96.76    162.56 o 
   0  10   6        7.35      135.87    153.48 o 
   1  10   6      981.62      943.50     92.68 o 
   2  10   6     1779.90     1843.80    154.41 o 
   3  10   6       38.78      -91.57    129.38 o 
   4  10   6      780.58      965.36     88.05 o 
   5  10   6      546.72      504.93     71.73 o 
   6  10   6      558.38      709.94     77.48 o 
   7  10   6       81.96     -169.24    169.24 o 
   8  10   6     1312.46     1219.13    118.63 o 
   9  10   6        0.69      121.04    123.45 o 
  10  10   6     1006.24     1111.25     95.46 o 
  11  10   6       13.88      261.92    178.50 o 
  12  10   6      506.32      500.48     83.59 o 
  13  10   6        7.26      -17.43    200.94 o 
  14  10   6      114.70      124.94    183.88 o 
  15  10   6        3.14      105.29    230.78 o 
  16  10   6      825.42      862.30     99.54 o 
  17  10   6       75.80      -96.95    232.82 o 
   1  11   6      266.04       51.53    180.91 o 
   2  11   6      193.99      263.22     66.55 o 
   3  11   6      231.64      186.85    129.38 o 
   4  11   6      846.48      871.58     80.45 o 
   5  11   6        1.30     -190.73    190.73 o 
   6  11   6      457.45      557.57     76.00 o 
   7  11   6     1188.40     1096.24    104.54 o 
   8  11   6      239.13      -54.68    179.24 o 
   9  11   6      115.01       38.18    183.51 o 
  10  11   6       43.89      -81.19    189.45 o 
  11  11   6      474.42      601.68     87.12 o 
  12  11   6      905.64      977.05     92.31 o 
  13  11   6       67.06       40.22    234.12 o 
  14  11   6      186.66      -67.29    230.22 o 
  15  11   6       30.62       45.41    127.72 o 
   0  12   6        0.18      -91.57    188.33 o 
   1  12   6      454.22      516.61     75.44 o 
   2  12   6     2947.66     3366.18    310.49 o 
   3  12   6       31.90      131.79    191.10 o 
   4  12   6     1973.35     1663.62    165.71 o 
   5  12   6      991.06     1181.87    117.70 o 
   6  12   6      414.98      506.79     76.37 o 
   7  12   6        5.65        2.23    183.14 o 
   8  12   6        1.08      174.98    132.16 o 
   9  12   6     1260.38     1241.19    116.78 o 
  10  12   6     2127.49     2257.53    222.25 o 
  11  12   6       58.43     -211.87    211.87 o 
  12  12   6      275.27       22.79    231.33 o 
  13  12   6        3.97     -271.93    271.93 o 
   1  13   6       22.47      -60.80    178.32 o 
   2  13   6       45.77       82.86    165.71 o 
   3  13   6       96.68      177.20    139.39 o 
   4  13   6       46.34      -21.14    198.52 o 
   5  13   6        0.14     -193.15    212.43 o 
   6  13   6      249.01      278.97    213.54 o 
   7  13   6        8.36      178.69    217.43 o 
   8  13   6       21.44      270.07    197.97 o 
   9  13   6       13.71      298.24    203.90 o 
  10  13   6      192.72      -49.68    220.76 o 
  11  13   6        0.31     -215.02    246.35 o 
   0  14   6      650.43      629.86     90.83 o 
   1  14   6      101.77     -220.58    220.58 o 
   2  14   6      191.85      -22.79    236.33 o 
   3  14   6       14.02     -137.91    186.66 o 
   4  14   6     1844.89     1883.84    180.36 o 
   5  14   6      203.65      246.35     90.46 o 
   6  14   6       26.93     -140.14    209.09 o 
   7  14   6        8.56        1.67    243.38 o 
   1   1   7        2.40      -50.06     50.06 o 
   2   1   7      522.78      457.66     20.39 o 
   3   1   7    37794.74    37501.41    264.21 o 
   4   1   7      282.72      299.81     18.26 o 
   5   1   7    19953.44    20234.30    313.54 o 
   6   1   7     9110.31     9200.28    229.37 o 
   7   1   7      242.85      131.28     47.82 o 
   8   1   7     7830.36     7511.95    136.95 o 
   9   1   7    16243.90    15834.58    273.65 o 
  10   1   7        2.88        6.86     49.74 o 
  11   1   7    30074.23    30634.97    576.23 o 
  12   1   7      745.78      710.06     32.96 o 
  13   1   7       28.73       86.38    163.12 o 
  14   1   7      327.54       81.75    173.50 o 
  15   1   7       34.89       55.98    174.79 o 
  16   1   7     3559.20     3438.66    305.85 o 
  17   1   7    10243.41    10391.61    467.85 o 
  18   1   7       73.39     -209.83    226.51 o 
  19   1   7     4413.92     4882.07    355.16 o 
  20   1   7      691.29      536.07     93.98 o 
  21   1   7      277.29      212.43    265.81 o 
  22   1   7      198.81     -265.43    265.43 o 
  23   1   7      933.39     1147.20    107.88 o 
   0   2   7    13291.24    12974.75    204.53 o 
   1   2   7      162.25       65.45     31.65 o 
   2   2   7      129.36      189.68     53.08 o 
   3   2   7    25450.62    26597.42    404.18 o 
   4   2   7     8331.18     8366.14    126.82 o 
   5   2   7     4827.37     4632.90    100.77 o 
   6   2   7     5446.00     4966.73    108.64 o 
   7   2   7     3693.98     3826.58    102.63 o 
   8   2   7      208.62      158.90     26.81 o 
   9   2   7    13383.29    13198.95    384.95 o 
  10   2   7     5665.95     5546.97    143.28 o 
  11   2   7        4.43       35.64     59.14 o 
  12   2   7        3.97      -81.56    149.96 o 
  13   2   7     2323.94     2401.93    210.01 o 
  14   2   7      431.31      398.35     63.58 o 
  15   2   7     1133.89     1204.86    120.30 o 
  16   2   7      313.18      171.83    186.85 o 
  17   2   7     2990.94     3182.12    209.64 o 
  18   2   7     2741.63     2626.22    219.29 o 
  19   2   7     3414.18     3006.95    230.78 o 
  20   2   7      509.33      568.87     91.01 o 
  21   2   7        7.57      -64.32    225.40 o 
  22   2   7        3.35      -20.95    240.97 o 
  23   2   7      834.72     1127.93    105.66 o 
   1   3   7    10855.15    10904.84    138.78 o 
   2   3   7     2739.37     2714.63     78.68 o 
   3   3   7    29118.46    28279.18    313.75 o 
   4   3   7     7694.52     7870.78    126.77 o 
   5   3   7      960.80      802.38     36.18 o 
   6   3   7     1630.96     1614.18     64.12 o 
   7   3   7    12634.26    12944.89    173.62 o 
   8   3   7     3100.30     2989.36     99.41 o 
   9   3   7     3681.44     3589.13    109.01 o 
  10   3   7        1.74        1.63     57.43 o 
  11   3   7     3406.54     3275.47    117.64 o 
  12   3   7     3034.35     3089.62    241.53 o 
  13   3   7      941.59      911.98     79.52 o 
  14   3   7     1671.37     1658.81    157.75 o 
  15   3   7     2284.98     2057.71    174.42 o 
  16   3   7       23.99     -113.81    184.07 o 
  17   3   7      357.20      138.47    218.55 o 
  18   3   7       19.98      162.75    169.61 o 
  19   3   7      447.62      -57.83    247.83 o 
  20   3   7      305.74      269.14    235.41 o 
  21   3   7       23.47      139.77    153.11 o 
  22   3   7       16.93     -273.78    273.78 o 
  23   3   7      421.80      335.51    104.54 o 
   0   4   7    36559.31    36997.80    374.76 o 
   1   4   7    27039.15    28123.44    249.95 o 
   2   4   7     6386.82     6847.87    180.03 o 
   3   4   7     4749.19     4771.46    107.88 o 
   4   4   7     1514.98     1508.24     61.90 o 
   5   4   7     3816.12     3722.13     99.43 o 
   6   4   7     1379.78     1155.50     87.79 o 
   7   4   7      290.00      284.90     33.63 o 
   8   4   7     6243.24     6298.71    137.18 o 
   9   4   7     6383.14     6312.42    172.06 o 
  10   4   7     2084.28     2157.65     98.28 o 
  11   4   7      361.12      274.15     60.24 o 
  12   4   7      125.98       49.68    147.73 o 
  13   4   7     5986.76     5713.61    314.93 o 
  14   4   7     3072.73     3042.72    267.85 o 
  15   4   7     1205.01     1311.99    124.57 o 
  16   4   7      126.12      183.88     66.18 o 
  17   4   7      128.99       87.49     99.72 o 
  18   4   7      450.35      521.61     78.60 o 
  19   4   7     1197.93     1367.61    132.53 o 
  20   4   7      617.36      561.83     93.24 o 
  21   4   7       32.66      130.31    195.37 o 
  22   4   7      117.04      138.65    213.91 o 
   1   5   7    43559.93    43442.68    306.08 o 
   2   5   7     3244.13     3196.62     96.07 o 
   3   5   7      666.46      570.54     42.70 o 
   4   5   7     1103.18     1313.94     80.80 o 
   5   5   7     1715.80     1867.31     80.78 o 
   6   5   7     1791.60     1812.10     75.70 o 
   7   5   7    28953.79    28743.33    277.19 o 
   8   5   7     5191.50     4820.03    131.10 o 
   9   5   7     1128.00     1081.78     97.32 o 
  10   5   7      307.44      315.30     53.38 o 
  11   5   7     1030.20      978.34     95.09 o 
  12   5   7      363.18      232.26    156.26 o 
  13   5   7     2172.59     2189.50    171.46 o 
  14   5   7      603.62      245.24    197.60 o 
  15   5   7     1664.42     1821.93    143.29 o 
  16   5   7      581.57      496.21     78.78 o 
  17   5   7      169.26      252.83    174.98 o 
  18   5   7      110.13      173.32    133.27 o 
  19   5   7      309.10      226.51    154.78 o 
  20   5   7       80.23     -216.88    249.13 o 
  21   5   7     2476.16     2485.52    236.33 o 
  22   5   7      218.75      242.08    245.79 o 
   0   6   7      383.90      350.00     72.01 o 
   1   6   7      859.32      837.73     38.17 o 
   2   6   7     8936.13     9165.17    192.71 o 
   3   6   7       70.59      105.94     49.94 o 
   4   6   7       25.16      -56.49     56.49 o 
   5   6   7     1809.83     1820.19     86.80 o 
   6   6   7     1816.03     1845.02     76.32 o 
   7   6   7      200.84      176.91     78.44 o 
   8   6   7      987.66     1003.37     82.68 o 
   9   6   7      132.22       61.73    136.80 o 
  10   6   7       65.90       27.25    148.66 o 
  11   6   7     4301.27     4235.53    303.25 o 
  12   6   7      379.56      157.56    185.55 o 
  13   6   7      751.72      858.22     80.64 o 
  14   6   7      531.72      539.59     75.07 o 
  15   6   7      151.23     -207.42    207.42 o 
  16   6   7       23.69       15.57    188.89 o 
  17   6   7      122.44       76.18    226.88 o 
  18   6   7       57.51       17.61    198.34 o 
  19   6   7       34.17     -235.78    235.78 o 
  20   6   7        2.62     -199.27    221.50 o 
  21   6   7       11.26     -248.95    248.95 o 
   1   7   7    11332.93    11374.37    183.60 o 
   2   7   7     3755.96     3756.72    116.72 o 
   3   7   7     3517.49     3564.37    113.36 o 
   4   7   7     1572.96     1631.19    129.01 o 
   5   7   7     1617.04     1480.30    129.01 o 
   6   7   7     1522.68     1393.18    134.39 o 
   7   7   7    11923.57    12171.26    412.99 o 
   8   7   7      403.37      330.31     61.73 o 
   9   7   7      103.14      150.14    159.78 o 
  10   7   7      937.93      843.02     75.63 o 
  11   7   7      798.97      579.26     71.92 o 
  12   7   7     4081.04     4477.62    293.80 o 
  13   7   7     4439.87     4308.01    318.45 o 
  14   7   7        9.74      224.29    180.17 o 
  15   7   7     4219.06     4457.41    366.65 o 
  16   7   7      125.43      171.65    200.94 o 
  17   7   7      108.38     -232.63    232.63 o 
  18   7   7       95.04       42.08    202.05 o 
  19   7   7      675.79      792.98     92.87 o 
  20   7   7       23.91     -268.22    268.22 o 
   0   8   7    10955.63    11032.95    394.82 o 
   1   8   7      696.33      672.50     62.84 o 
   2   8   7      241.31      272.85     53.75 o 
   3   8   7       65.63      -38.74    132.90 o 
   4   8   7        3.39       49.68    128.65 o 
   5   8   7     5199.49     5960.89    309.56 o 
   6   8   7      415.34      526.06     61.17 o 
   7   8   7      462.79      458.96     62.28 o 
   8   8   7      744.90      684.36     68.76 o 
   9   8   7     2342.50     2098.31    174.06 o 
  10   8   7      471.70      350.34     69.69 o 
  11   8   7      140.39      256.73    171.46 o 
  12   8   7      346.85      -31.88    209.27 o 
  13   8   7      666.16      613.37     81.56 o 
  14   8   7     1389.53     1385.59    124.75 o 
  15   8   7      443.12      502.15     82.86 o 
  16   8   7      187.78      244.68    191.48 o 
  17   8   7      182.81      307.70     77.85 o 
  18   8   7       51.74      156.45    211.31 o 
  19   8   7      735.06      799.09    104.73 o 
   1   9   7     2573.84     2462.91    174.06 o 
   2   9   7      218.70       82.49    164.04 o 
   3   9   7      105.12       55.42    145.32 o 
   4   9   7      167.61      -30.03    170.91 o 
   5   9   7        6.48       17.24    167.94 o 
   6   9   7     1306.67     1331.09    122.71 o 
   7   9   7      906.94      994.09     90.27 o 
   8   9   7       39.62      -64.51    170.54 o 
   9   9   7      338.22      297.13    214.84 o 
  10   9   7        6.59      170.16    126.42 o 
  11   9   7      127.96      209.64    172.21 o 
  12   9   7      715.47      840.99     81.38 o 
  13   9   7      566.10      716.06     81.38 o 
  14   9   7        0.17      156.26    183.70 o 
  15   9   7      739.67      581.86     90.27 o 
  16   9   7        3.88      149.77    184.25 o 
  17   9   7      109.77      -21.14    225.58 o 
  18   9   7      104.88     -245.24    245.24 o 
   0  10   7      494.35      451.54     67.48 o 
   1  10   7      973.05      988.35     96.76 o 
   2  10   7     1416.43     1501.62    131.42 o 
   3  10   7        3.96      -32.44    161.63 o 
   4  10   7      356.59      450.80     68.22 o 
   5  10   7     3699.77     3960.27    306.59 o 
   6  10   7       19.38      216.51    167.01 o 
   7  10   7      376.53      315.11     73.03 o 
   8  10   7       24.43      130.12    107.33 o 
   9  10   7      569.91      690.47     79.71 o 
  10  10   7     2813.17     2396.18    208.34 o 
  11  10   7      546.75      691.40     83.96 o 
  12  10   7        9.86     -217.62    217.62 o 
  13  10   7     1010.27     1159.08    108.99 o 
  14  10   7      385.51      329.57     88.42 o 
  15  10   7      560.62      553.49     94.91 o 
  16  10   7       44.95      -22.98    237.63 o 
  17  10   7       59.52     -210.76    276.93 o 
   1  11   7      313.54      228.18     71.36 o 
   2  11   7      152.00      189.62    183.32 o 
   3  11   7     9500.83     9881.85    456.36 o 
   4  11   7       39.88      227.81    178.87 o 
   5  11   7      694.81      733.85     84.52 o 
   6  11   7      147.07       57.27    196.30 o 
   7  11   7      145.29     -197.97    197.97 o 
   8  11   7       56.89      180.73    123.64 o 
   9  11   7      369.59      115.85    208.72 o 
  10  11   7      225.65      -57.46    210.94 o 
  11  11   7     2362.33     2390.06    224.66 o 
  12  11   7      289.96      190.92    225.21 o 
  13  11   7        6.91        1.11    202.23 o 
  14  11   7       61.95      274.34    223.92 o 
  15  11   7      300.79     -184.81    287.50 o 
   0  12   7        9.21     -216.51    216.51 o 
   1  12   7       21.42     -113.99    180.17 o 
   2  12   7      170.85      248.20     73.22 o 
   3  12   7      114.01      -19.28    193.15 o 
   4  12   7      188.76       37.63    204.09 o 
   5  12   7      857.41      761.10     87.86 o 
   6  12   7       11.03     -117.33    201.68 o 
   7  12   7       11.71      122.90    141.25 o 
   8  12   7       17.51     -125.12    204.09 o 
   9  12   7       94.83      190.73    206.12 o 
  10  12   7       58.55      145.13    162.93 o 
  11  12   7      232.78       91.38    217.80 o 
  12  12   7       98.31     -187.03    238.74 o 
  13  12   7       90.50      241.34    238.19 o 
   1  13   7     2088.03     2140.38    208.90 o 
   2  13   7      148.43      189.62    228.00 o 
   3  13   7     3916.48     4327.10    378.51 o 
   4  13   7        8.11     -244.68    244.68 o 
   5  13   7     1287.93     1417.65    136.61 o 
   6  13   7      292.92      266.36    215.21 o 
   7  13   7       58.24       57.27    149.59 o 
   8  13   7      183.21      250.98    215.21 o 
   9  13   7      632.04      820.79     91.38 o 
  10  13   7       15.91     -211.50    229.11 o 
   0  14   7      201.42      166.08    111.41 o 
   1  14   7       29.65      114.55    195.00 o 
   2  14   7      143.31      184.44    215.39 o 
   3  14   7        1.71       -1.11    214.09 o 
   4  14   7       74.15      221.69    147.73 o 
   5  14   7      130.73      180.36    140.88 o 
   6  14   7       32.02      242.08    209.83 o 
   0   0   8      922.12     1319.22    116.96 o 
   1   0   8     2787.89     2805.17    171.00 o 
   2   0   8    61087.00    63927.57    467.59 o 
   3   0   8        2.90       77.09     64.11 o 
   4   0   8    52399.00    53159.23    853.97 o 
   5   0   8     2344.77     2230.77    173.23 o 
   6   0   8      193.81      156.61     43.37 o 
   7   0   8      589.76      619.87     50.98 o 
   8   0   8      254.76      265.63     71.08 o 
   9   0   8     1405.91     1413.35     85.37 o 
  10   0   8    31089.67    32260.55    463.77 o 
  11   0   8      842.09      951.17     59.78 o 
  12   0   8     5501.95     5728.07    312.52 o 
  13   0   8     1539.49     1617.47    155.71 o 
  14   0   8     6565.50     7011.70    347.74 o 
  15   0   8        5.41      119.74    173.13 o 
  16   0   8     1644.62     1702.19    144.21 o 
  17   0   8       23.12      123.82    215.21 o 
  18   0   8    12909.69    11939.74    517.16 o 
  19   0   8     1122.48     1078.44    105.84 o 
  20   0   8        1.38      100.83    233.19 o 
  21   0   8      485.00      375.54    252.65 o 
  22   0   8       84.83      188.89    217.43 o 
  23   0   8       35.03      -78.78    295.29 o 
   1   1   8     2098.51     2199.48     96.80 o 
   2   1   8     2394.06     2419.25     75.41 o 
   3   1   8     1626.57     1708.44     72.38 o 
   4   1   8     9838.65    10315.57    142.48 o 
   5   1   8     1815.65     1818.79     69.52 o 
   6   1   8     3952.77     3728.63    101.09 o 
   7   1   8        9.93       -6.47     41.21 o 
   8   1   8      142.11       23.57     48.78 o 
   9   1   8     1405.43     1421.17     78.45 o 
  10   1   8      937.70      831.83     49.23 o 
  11   1   8        5.85      -35.82     57.99 o 
  12   1   8    10368.53    10315.42    386.85 o 
  13   1   8       30.74      195.56    146.25 o 
  14   1   8      140.43      168.68     62.28 o 
  15   1   8     1733.99     1663.25    138.65 o 
  16   1   8     1152.75     1191.13    116.59 o 
  17   1   8      123.94      240.60    200.56 o 
  18   1   8       21.96       71.55    157.93 o 
  19   1   8       63.90     -214.28    214.28 o 
  20   1   8      566.87      482.13     89.90 o 
  21   1   8       18.24      -21.51    228.92 o 
  22   1   8      140.30       24.28    230.96 o 
  23   1   8      259.24      214.09    247.83 o 
   0   2   8    11148.66    13038.04    455.34 o 
   1   2   8     4740.23     5654.97    157.48 o 
   2   2   8     9992.38    10198.77    233.31 o 
   3   2   8     1388.35     1610.17     71.06 o 
   4   2   8    33325.72    32140.60    768.74 o 
   5   2   8       43.59       21.34     35.41 o 
   6   2   8       13.21      -11.79     46.98 o 
   7   2   8     2815.57     3018.77    122.99 o 
   8   2   8     1106.69     1071.99     46.84 o 
   9   2   8      248.59      237.36     23.41 o 
  10   2   8    13640.29    13522.47    251.84 o 
  11   2   8      749.83      656.97     31.44 o 
  12   2   8     2404.13     2145.20    157.93 o 
  13   2   8        4.30      -10.93    150.70 o 
  14   2   8      159.93        0.00    189.45 o 
  15   2   8        2.23     -103.80    175.90 o 
  16   2   8     4122.63     4231.82    309.37 o 
  17   2   8      129.90     -151.81    206.49 o 
  18   2   8     3708.44     3739.13    339.77 o 
  19   2   8     1014.19     1308.48    123.45 o 
  20   2   8       64.05      330.87    222.43 o 
  21   2   8        0.01     -197.78    241.71 o 
  22   2   8       77.37      151.26    111.41 o 
  23   2   8       18.46      148.10    188.70 o 
   1   3   8      272.67      334.58     19.08 o 
   2   3   8    12734.03    12057.87    155.61 o 
   3   3   8     1763.06     1815.75     76.09 o 
   4   3   8       20.31       56.11     42.12 o 
   5   3   8      241.09      157.92     50.84 o 
   6   3   8    24751.56    25295.08    314.31 o 
   7   3   8     2520.34     2423.68     89.48 o 
   8   3   8     1988.58     1890.74     78.74 o 
   9   3   8     3485.37     3532.13    110.47 o 
  10   3   8     1356.63     1377.90     56.56 o 
  11   3   8      878.43      860.26     74.89 o 
  12   3   8     6604.71     6187.77    327.35 o 
  13   3   8       63.92       42.26    162.00 o 
  14   3   8      916.68      913.47     85.26 o 
  15   3   8      146.49       77.67    173.50 o 
  16   3   8     3144.06     3630.51    293.80 o 
  17   3   8      519.66      298.62    209.83 o 
  18   3   8      592.24      775.19     84.15 o 
  19   3   8       30.50      177.02    132.90 o 
  20   3   8     1623.07     1714.23    166.64 o 
  21   3   8      132.73     -114.92    256.73 o 
  22   3   8      774.72      -93.98    295.10 o 
  23   3   8      156.90     -270.26    291.76 o 
   0   4   8    49179.32    48281.08    448.20 o 
   1   4   8      886.74      852.09     47.00 o 
   2   4   8     4128.75     4162.85    104.10 o 
   3   4   8     7709.38     8320.25    138.93 o 
   4   4   8        2.05      -52.59     52.59 o 
   5   4   8      601.04      536.23     25.44 o 
   6   4   8      874.07      836.51     37.91 o 
   7   4   8     2048.66     2212.74     89.52 o 
   8   4   8    12610.86    12224.96    273.27 o 
   9   4   8      187.42      101.23     64.60 o 
  10   4   8       49.02     -130.12    149.59 o 
  11   4   8       63.80       36.89    150.70 o 
  12   4   8      715.31      654.89     68.39 o 
  13   4   8      173.22       98.79    164.79 o 
  14   4   8     5355.71     5695.26    324.76 o 
  15   4   8     1073.42      985.94     97.88 o 
  16   4   8      388.57      291.21    207.79 o 
  17   4   8       82.86     -216.14    216.14 o 
  18   4   8     1303.20     1363.53    131.42 o 
  19   4   8       34.78      159.41    206.86 o 
  20   4   8     1622.87     1599.49    141.06 o 
  21   4   8       49.36      295.29    248.39 o 
  22   4   8     1663.65     1696.06    156.26 o 
   1   5   8      634.54      682.52     31.93 o 
   2   5   8     6601.99     6715.91    132.58 o 
   3   5   8     4897.28     4961.93    118.98 o 
   4   5   8      716.27      689.87     31.83 o 
   5   5   8        2.91        1.81     47.54 o 
   6   5   8     3772.12     3760.76    174.89 o 
   7   5   8       13.98       41.56     61.02 o 
   8   5   8     9608.02    10021.14    177.89 o 
   9   5   8     9424.92     9360.79    369.43 o 
  10   5   8      187.04      151.44     57.65 o 
  11   5   8      112.25      -52.65    140.51 o 
  12   5   8     2271.77     2307.76    161.26 o 
  13   5   8      590.10      612.44     73.22 o 
  14   5   8      208.35      236.33    175.72 o 
  15   5   8      284.02      152.18    146.06 o 
  16   5   8     3038.56     2960.61    219.83 o 
  17   5   8        3.26      -54.86    191.29 o 
  18   5   8      179.59       18.35    211.87 o 
  19   5   8      118.30      140.14    118.26 o 
  20   5   8      216.52      -69.51    244.49 o 
  21   5   8        0.53       23.17    181.10 o 
  22   5   8      185.26       50.61    269.33 o 
   0   6   8    25450.29    24769.96    363.32 o 
   1   6   8      553.57      488.37     25.22 o 
   2   6   8      630.34      597.23     28.50 o 
   3   6   8       92.22      151.34     37.64 o 
   4   6   8     1867.30     2119.29     91.06 o 
   5   6   8      885.14      839.24     41.25 o 
   6   6   8    19905.23    19053.03    489.17 o 
   7   6   8     1515.82     1444.53    133.46 o 
   8   6   8    13905.14    14280.50    445.43 o 
   9   6   8      110.78       41.52    154.41 o 
  10   6   8      374.97      304.18     61.73 o 
  11   6   8       31.55      -86.93    149.22 o 
  12   6   8     1315.88     1423.21    121.23 o 
  13   6   8      115.98      189.26    169.61 o 
  14   6   8    12068.46    12916.42    502.52 o 
  15   6   8       59.57        0.00    182.77 o 
  16   6   8     1364.89     1316.81    118.44 o 
  17   6   8        9.90       96.76    171.65 o 
  18   6   8      346.88      371.83    251.53 o 
  19   6   8       83.26      172.02    214.65 o 
  20   6   8     2229.53     2370.42    186.11 o 
  21   6   8      120.65      218.18    223.17 o 
   1   7   8     3597.21     3590.47    231.89 o 
   2   7   8      123.76      -33.55    142.92 o 
   3   7   8      490.57      517.53     54.86 o 
   4   7   8     2542.16     2350.02    230.59 o 
   5   7   8      180.16       23.35    148.66 o 
   6   7   8     2852.36     2798.78    240.23 o 
   7   7   8       73.70      -51.16    164.60 o 
   8   7   8        0.44      -27.06    151.44 o 
   9   7   8       69.78       97.88    114.18 o 
  10   7   8       94.23      -27.06    164.04 o 
  11   7   8       36.98     -107.88    163.86 o 
  12   7   8     1799.34     1623.96    141.06 o 
  13   7   8       62.74       68.95    192.59 o 
  14   7   8        0.07      -36.71    182.95 o 
  15   7   8       88.52       94.72    212.80 o 
  16   7   8       70.55      194.44    134.02 o 
  17   7   8       43.96       62.84    204.09 o 
  18   7   8       71.68      106.40    223.17 o 
  19   7   8      321.30     -156.63    252.65 o 
  20   7   8      231.68       67.85    257.47 o 
   0   8   8    31451.02    32384.11    664.52 o 
   1   8   8     2506.20     2295.53    222.25 o 
   2   8   8     3652.96     3611.79    260.25 o 
   3   8   8     2511.25     2358.73    224.66 o 
   4   8   8        3.97       27.43    135.87 o 
   5   8   8      108.36       40.96    106.77 o 
   6   8   8     8234.40     8765.42    385.19 o 
   7   8   8     3820.99     3727.27    266.92 o 
   8   8   8     6284.32     5847.62    352.19 o 
   9   8   8       86.63     -175.53    175.53 o 
  10   8   8      505.96      492.70     71.36 o 
  11   8   8      126.91       17.98    182.95 o 
  12   8   8      617.15      520.69     79.34 o 
  13   8   8      364.37       32.63    223.73 o 
  14   8   8     2028.94     1836.20    161.82 o 
  15   8   8       39.48     -139.95    205.01 o 
  16   8   8        6.05     -212.98    212.98 o 
  17   8   8      100.77     -217.99    217.99 o 
  18   8   8        4.53      136.06    166.64 o 
  19   8   8       36.86      211.31    222.06 o 
   1   9   8      281.16      369.25     60.06 o 
   2   9   8     2722.72     2780.07    242.64 o 
   3   9   8      205.34      173.13    151.81 o 
   4   9   8      233.58      105.84    116.22 o 
   5   9   8      178.18     -119.19    179.43 o 
   6   9   8     1944.22     1950.75    172.39 o 
   7   9   8     1139.76     1011.52     97.69 o 
   8   9   8     2457.24     2702.22    254.69 o 
   9   9   8        9.43       68.22    167.94 o 
  10   9   8      341.63       17.43    196.11 o 
  11   9   8     2538.99     2538.17    213.17 o 
  12   9   8      454.83      469.15     81.01 o 
  13   9   8      724.65      704.93     81.93 o 
  14   9   8      107.35      -77.85    217.62 o 
  15   9   8        3.68      210.94    190.92 o 
  16   9   8     1636.34     1799.50    160.33 o 
  17   9   8        2.92     -224.84    224.84 o 
  18   9   8      399.85      338.66    270.26 o 
   0  10   8      644.85      812.25     75.44 o 
   1  10   8       87.92     -128.83    173.32 o 
   2  10   8     2075.77     2200.81    167.38 o 
   3  10   8      178.03      207.60    191.10 o 
   4  10   8     3580.59     3737.83    297.50 o 
   5  10   8     2054.53     1777.26    146.62 o 
   6  10   8      471.47      471.93     73.59 o 
   7  10   8     1441.92     1268.06    108.81 o 
   8  10   8      200.45     -126.24    199.64 o 
   9  10   8        0.05       94.35    199.45 o 
  10  10   8     1826.14     2306.28    187.59 o 
  11  10   8       58.13     -118.26    172.76 o 
  12  10   8       73.39      -57.27    228.92 o 
  13  10   8      198.21     -188.33    237.82 o 
  14  10   8      225.00      323.28    222.80 o 
  15  10   8        5.50      -88.79    222.99 o 
  16  10   8      335.99      256.54    228.74 o 
   1  11   8      298.46      354.23     69.51 o 
   2  11   8     1480.84     1588.00    146.80 o 
   3  11   8      820.35      933.85     88.05 o 
   4  11   8      517.12       68.39    237.63 o 
   5  11   8      629.52      641.17     76.56 o 
   6  11   8      113.27      288.80     66.18 o 
   7  11   8       47.07      -57.27    165.16 o 
   8  11   8     1398.00     1348.33    129.38 o 
   9  11   8      395.87      342.73     83.78 o 
  10  11   8      985.03     1094.20    103.43 o 
  11  11   8      181.10      301.03     80.08 o 
  12  11   8      981.95     1020.42     94.91 o 
  13  11   8      331.26      339.22    230.78 o 
  14  11   8      377.61       68.39    239.12 o 
  15  11   8       26.56       25.39    229.85 o 
   0  12   8       12.39      -78.78    167.57 o 
   1  12   8      239.87      135.13    185.92 o 
   2  12   8      753.08      646.54     84.89 o 
   3  12   8       66.57      176.09    202.05 o 
   4  12   8     3172.27     3249.04    239.49 o 
   5  12   8      148.67      183.32    180.91 o 
   6  12   8      124.51      267.10    188.70 o 
   7  12   8       17.48      -41.70    208.34 o 
   8  12   8        5.35     -107.70    210.01 o 
   9  12   8       30.08      128.83    185.36 o 
  10  12   8     1935.80     2381.35    178.87 o 
  11  12   8       22.40       45.97    226.88 o 
  12  12   8      528.63      630.78     92.50 o 
   1  13   8       14.05      170.16    198.90 o 
   2  13   8        6.96      138.65    149.59 o 
   3  13   8        4.64       63.21    172.21 o 
   4  13   8       40.93       89.53    197.41 o 
   5  13   8       16.06       45.04    189.81 o 
   6  13   8        9.63       46.16    214.84 o 
   7  13   8       63.44       39.11     78.60 o 
   8  13   8        9.92      115.11    204.09 o 
   9  13   8       75.38      211.13    221.50 o 
   0  14   8      482.74      609.66     91.01 o 
   1  14   8       86.61      185.92    210.76 o 
   2  14   8      606.71      493.24     93.80 o 
   3  14   8      107.69      121.23    215.76 o 
   4  14   8      726.36      339.22    282.86 o 
   5  14   8        1.01      267.29    212.24 o 
   1   1   9      486.71      533.22     25.36 o 
   2   1   9     7075.30     7929.34    128.82 o 
   3   1   9    34787.46    33197.89    254.14 o 
   4   1   9     4856.35     5283.63    114.78 o 
   5   1   9       66.96        7.07     49.66 o 
   6   1   9      193.37       89.82     52.54 o 
   7   1   9     1515.29     1787.86     79.19 o 
   8   1   9      965.25      892.00     40.30 o 
   9   1   9     2395.06     2218.47     94.87 o 
  10   1   9     3055.16     2847.39    108.74 o 
  11   1   9    32351.17    31902.73    647.10 o 
  12   1   9       16.98       76.74    152.74 o 
  13   1   9     3823.02     3951.18    267.66 o 
  14   1   9      403.27      442.83     67.48 o 
  15   1   9     2049.18     2093.11    188.33 o 
  16   1   9      292.23      267.85     72.29 o 
  17   1   9     7209.04     7784.85    423.18 o 
  18   1   9        0.32       53.38    214.09 o 
  19   1   9     1852.92     1771.32    164.60 o 
  20   1   9        5.65      -82.68    220.58 o 
  21   1   9      341.30      199.27    241.53 o 
  22   1   9       10.65      -94.17    240.04 o 
  23   1   9     1452.24     1403.56    132.53 o 
   0   2   9    13057.68    14283.60    559.89 o 
   1   2   9    28946.71    28529.19    587.85 o 
   2   2   9    15407.49    17185.99    219.29 o 
   3   2   9     1235.20     1385.23     53.98 o 
   4   2   9      615.27      597.62     27.80 o 
   5   2   9     7280.99     7275.15    172.69 o 
   6   2   9     2315.79     2293.51    123.24 o 
   7   2   9      117.46      114.31     34.87 o 
   8   2   9      879.91     1025.85     45.65 o 
   9   2   9     7211.65     7221.28    155.34 o 
  10   2   9        0.54      101.44     44.28 o 
  11   2   9       12.62     -121.41    140.69 o 
  12   2   9     1588.62     1629.70    144.76 o 
  13   2   9     2362.08     2315.73    226.51 o 
  14   2   9       78.67       85.63    169.05 o 
  15   2   9     4050.84     3701.13    302.51 o 
  16   2   9       62.30      -35.78    176.09 o 
  17   2   9      708.02      657.48     86.19 o 
  18   2   9      523.27      518.46     82.68 o 
  19   2   9      760.30      820.79     92.87 o 
  20   2   9       40.54      316.41    215.02 o 
  21   2   9        1.54      131.23    196.85 o 
  22   2   9      232.54       70.43    240.60 o 
   1   3   9      427.26      307.24     40.88 o 
   2   3   9     2116.70     2191.83     83.16 o 
   3   3   9      606.30      454.61     22.73 o 
   4   3   9      133.73      136.75     30.47 o 
   5   3   9     6645.77     6378.53    221.24 o 
   6   3   9     6362.71     6644.00    137.82 o 
   7   3   9       47.73       87.11     54.78 o 
   8   3   9       53.13       92.49     37.33 o 
   9   3   9     5682.08     5655.79    207.82 o 
  10   3   9     1329.31     1420.61    123.82 o 
  11   3   9     2927.16     2922.61    239.86 o 
  12   3   9      112.80      160.89    145.69 o 
  13   3   9     4819.21     5071.88    305.85 o 
  14   3   9      457.54      362.75     71.18 o 
  15   3   9      784.47      889.74     80.82 o 
  16   3   9      427.17      469.34     75.44 o 
  17   3   9     1764.08     1860.11    151.26 o 
  18   3   9        4.84      116.03    203.90 o 
  19   3   9     1226.51     1147.20    112.52 o 
  20   3   9      519.54      235.78    245.24 o 
  21   3   9       33.10     -247.46    249.13 o 
  22   3   9        9.01     -278.60    278.60 o 
   0   4   9        7.79       35.18     94.35 o 
   1   4   9     4220.58     3941.29    102.32 o 
   2   4   9      214.58      179.41     22.63 o 
   3   4   9     3084.41     2766.66    109.11 o 
   4   4   9     2566.68     2638.43    123.29 o 
   5   4   9    11551.39    11078.99    246.71 o 
   6   4   9      101.38       75.28     36.38 o 
   7   4   9       94.82       61.24     40.10 o 
   8   4   9     3944.19     4156.57    122.82 o 
   9   4   9    11193.93    10619.42    383.89 o 
  10   4   9      153.18      173.87    144.76 o 
  11   4   9      348.43       81.56    154.59 o 
  12   4   9     1992.82     2061.97    157.19 o 
  13   4   9      149.59       17.98    185.18 o 
  14   4   9      238.09      289.17     66.73 o 
  15   4   9     1662.90     1618.95    148.10 o 
  16   4   9      407.01      286.57     81.19 o 
  17   4   9     1427.66     1416.36    138.28 o 
  18   4   9      217.04      230.41     81.19 o 
  19   4   9     2950.57     2455.31    233.75 o 
  20   4   9        0.95      108.44    214.28 o 
  21   4   9       16.86      -69.32    230.22 o 
  22   4   9       23.52      124.57    229.67 o 
   1   5   9    19451.38    18475.32    215.64 o 
   2   5   9      568.83      580.05     26.27 o 
   3   5   9      548.19      601.43     44.87 o 
   4   5   9      190.62      200.48     25.87 o 
   5   5   9     1672.16     1559.09    104.74 o 
   6   5   9       67.84      125.11     35.27 o 
   7   5   9    23405.76    23484.84    264.47 o 
   8   5   9     1923.34     1892.92    145.69 o 
   9   5   9     5224.92     4878.55    297.69 o 
  10   5   9     1779.12     2000.80    148.29 o 
  11   5   9        1.42      -83.96    141.25 o 
  12   5   9        3.59      115.85    150.51 o 
  13   5   9    10326.57     9360.06    429.30 o 
  14   5   9      357.64       29.29    210.20 o 
  15   5   9     2598.61     2150.76    188.70 o 
  16   5   9      242.73     -222.99    240.97 o 
  17   5   9        3.32        0.00    194.26 o 
  18   5   9       25.15      -37.63    214.09 o 
  19   5   9      406.27      488.43     87.86 o 
  20   5   9      136.64       91.75    250.42 o 
  21   5   9     1917.80     1664.37    164.97 o 
   0   6   9      734.70      707.47     45.72 o 
   1   6   9       81.88       47.14     41.89 o 
   2   6   9      288.50      265.19     39.70 o 
   3   6   9      373.29      385.89     27.85 o 
   4   6   9     1158.17     1089.35     50.87 o 
   5   6   9     1738.21     1998.76    195.00 o 
   6   6   9       28.26     -144.76    144.76 o 
   7   6   9       45.72       24.09    141.62 o 
   8   6   9     1715.70     1674.20    165.71 o 
   9   6   9     1478.33     1453.24    118.07 o 
  10   6   9      921.17      836.17     83.41 o 
  11   6   9        0.87      109.92     78.04 o 
  12   6   9      222.51      383.33     65.81 o 
  13   6   9       51.81      145.13    177.76 o 
  14   6   9       61.67     -203.16    203.16 o 
  15   6   9        7.41      124.94    120.49 o 
  16   6   9       10.54     -194.44    194.44 o 
  17   6   9      219.91      398.90     77.67 o 
  18   6   9      119.60      144.76     79.15 o 
  19   6   9      351.68      440.05     86.93 o 
  20   6   9       36.45      231.52    253.76 o 
  21   6   9       25.77     -273.60    273.60 o 
   1   7   9    12657.78    12491.76    410.58 o 
   2   7   9        7.41      -84.89    125.49 o 
   3   7   9      197.84       10.93    165.71 o 
   4   7   9       84.14      149.77    123.08 o 
   5   7   9     1133.89     1047.30    103.24 o 
   6   7   9       55.87      -25.21    160.52 o 
   7   7   9    27988.68    26726.85    625.60 o 
   8   7   9      693.31      612.63     70.25 o 
   9   7   9      804.76      732.18     72.10 o 
  10   7   9      229.59      184.99    187.03 o 
  11   7   9       11.05      142.36    177.02 o 
  12   7   9      495.47      502.52     73.77 o 
  13   7   9     5441.50     5825.76    359.23 o 
  14   7   9        2.54      217.06    190.18 o 
  15   7   9     5305.56     5093.02    407.05 o 
  16   7   9        0.39      179.06    174.25 o 
  17   7   9      743.76      788.16     92.13 o 
  18   7   9       24.65     -151.81    214.65 o 
  19   7   9      184.20      -46.34    258.02 o 
  20   7   9      126.54      146.99    237.45 o 
   0   8   9       33.12       54.49    155.34 o 
   1   8   9       87.25      -65.99    139.58 o 
   2   8   9      422.34      374.24     59.87 o 
   3   8   9     1207.36     1370.76    132.16 o 
   4   8   9      675.11      597.98     65.81 o 
   5   8   9      803.22      919.02     89.16 o 
   6   8   9      365.74      452.28     64.14 o 
   7   8   9      252.35        1.67    189.62 o 
   8   8   9        0.30     -163.12    163.12 o 
   9   8   9     1509.96     1895.89    169.98 o 
  10   8   9      341.15      217.43    181.47 o 
  11   8   9      602.30      719.21     72.10 o 
  12   8   9      138.65       -1.11    186.11 o 
  13   8   9      125.29       76.00    207.23 o 
  14   8   9       42.30      135.13    185.74 o 
  15   8   9      387.25      454.51     74.89 o 
  16   8   9      101.02      257.84     78.41 o 
  17   8   9     1384.10     1242.11    113.26 o 
  18   8   9      199.19      161.26    214.09 o 
  19   8   9      592.11      507.89    103.24 o 
   1   9   9     1733.77     1603.94    154.22 o 
   2   9   9       63.92       60.98    117.33 o 
   3   9   9      227.87      136.80    163.12 o 
   4   9   9      162.92      199.08    168.50 o 
   5   9   9       39.18     -109.18    170.16 o 
   6   9   9      132.20     -186.11    186.11 o 
   7   9   9     4835.56     4771.78    329.76 o 
   8   9   9      227.60      416.33     63.77 o 
   9   9   9      468.98      277.31    215.21 o 
  10   9   9      263.41      267.66    189.07 o 
  11   9   9      729.25      624.12     85.26 o 
  12   9   9      201.63       57.65    218.73 o 
  13   9   9      305.17     -162.93    212.05 o 
  14   9   9       53.35     -238.56    238.56 o 
  15   9   9     1522.90     1722.01    164.60 o 
  16   9   9        2.54      136.61    227.25 o 
  17   9   9        1.93     -255.43    255.43 o 
   0  10   9       20.35     -183.51    183.51 o 
   1  10   9      928.33      952.02     92.68 o 
   2  10   9      230.13      217.62    198.52 o 
   3  10   9     3744.85     4219.78    306.04 o 
   4  10   9      638.42      561.28     82.12 o 
   5  10   9     3151.81     3604.55    306.22 o 
   6  10   9        1.32      174.98    169.61 o 
   7  10   9      138.30     -180.36    187.96 o 
   8  10   9      446.34      361.27     72.29 o 
   9  10   9     1683.98     1897.19    187.03 o 
  10  10   9      141.56      212.61    183.32 o 
  11  10   9      202.25      238.93    177.39 o 
  12  10   9       65.38      -40.22    207.23 o 
  13  10   9      746.20      804.84     91.94 o 
  14  10   9        1.17      -65.44    207.23 o 
  15  10   9      361.66      276.93    246.35 o 
  16  10   9       81.65     -140.14    255.06 o 
   1  11   9       53.91       51.72    196.67 o 
   2  11   9      235.20       38.74    179.99 o 
   3  11   9     1227.75     1185.77    108.81 o 
   4  11   9      856.66      243.38    245.61 o 
   5  11   9     1657.79     1679.94    155.71 o 
   6  11   9      201.65      254.69     70.43 o 
   7  11   9        6.23     -118.63    192.03 o 
   8  11   9      221.76      238.56    177.20 o 
   9  11   9     1823.87     1672.71    141.62 o 
  10  11   9       34.42      -84.15    208.53 o 
  11  11   9     1086.29     1151.47    112.70 o 
  12  11   9      136.35      202.42    228.55 o 
  13  11   9      368.49      161.45    234.12 o 
  14  11   9       80.82      311.59    211.13 o 
   0  12   9      166.23     -206.68    206.68 o 
   1  12   9     1251.87     1102.90    109.92 o 
   2  12   9        2.24      112.33    131.42 o 
   3  12   9       54.07      -37.63    201.49 o 
   4  12   9       12.48       82.49    184.44 o 
   5  12   9      182.55      152.74    122.15 o 
   6  12   9       67.53       42.08    194.63 o 
   7  12   9       72.73      -86.75    205.01 o 
   8  12   9       15.72       84.34    225.03 o 
   9  12   9      109.20       45.97    220.39 o 
  10  12   9       94.09       68.39    212.80 o 
  11  12   9       86.64     -165.71    242.64 o 
  12  12   9       97.29      121.78    241.71 o 
   1  13   9      100.11      127.16     73.22 o 
   2  13   9      119.25     -218.18    218.18 o 
   3  13   9     2700.54     2634.18    238.56 o 
   4  13   9       28.85      101.39    143.29 o 
   5  13   9      360.65      429.12     87.30 o 
   6  13   9      298.76      297.69    257.84 o 
   7  13   9       77.46     -117.89    229.48 o 
   8  13   9        0.11     -169.42    252.65 o 
   9  13   9     1052.96     1041.18    105.47 o 
   0  14   9        4.37      -45.04    223.92 o 
   1  14   9        7.44     -219.29    219.29 o 
   2  14   9       22.33      145.51    228.00 o 
   3  14   9        9.37      -95.65    199.27 o 
   0   0  10    23204.79    25304.75    472.12 o 
   1   0  10      308.74      358.73     30.86 o 
   2   0  10    31386.72    35193.93    392.35 o 
   3   0  10     9789.92    10692.52    226.61 o 
   4   0  10     7606.08     6902.66    218.55 o 
   5   0  10    12258.18    12400.15    414.38 o 
   6   0  10     8656.15     9556.64    233.52 o 
   7   0  10     1693.10     2289.05    131.29 o 
   8   0  10      317.43      370.09     36.55 o 
   9   0  10      537.93      659.22     94.07 o 
  10   0  10    27308.18    29872.08    625.60 o 
  11   0  10     2236.41     2150.02    167.01 o 
  12   0  10     4713.20     5235.01    327.16 o 
  13   0  10     7767.38     8690.35    398.16 o 
  14   0  10     1475.05     1431.93    132.90 o 
  15   0  10      627.66      581.86     82.49 o 
  16   0  10    18594.20    19277.68    635.24 o 
  17   0  10       88.35     -189.99    208.16 o 
  18   0  10     8481.28     9406.96    485.28 o 
  19   0  10      964.75     1040.99    104.36 o 
  20   0  10      143.65       44.49    251.16 o 
  21   0  10        2.95     -263.03    263.03 o 
  22   0  10      849.79      735.88    112.52 o 
   1   1  10       25.30       29.54     41.97 o 
   2   1  10      975.71      924.41     41.31 o 
   3   1  10      693.26      672.90     30.90 o 
   4   1  10      140.77      111.60     29.82 o 
   5   1  10     1937.81     1923.16     74.64 o 
   6   1  10       13.82        1.39     41.69 o 
   7   1  10     3311.31     3357.68    108.57 o 
   8   1  10     2945.68     2987.15    130.69 o 
   9   1  10     2696.07     2825.77    125.48 o 
  10   1  10     2015.92     2054.37    151.44 o 
  11   1  10        6.77      164.04    153.30 o 
  12   1  10      216.01      245.79    168.50 o 
  13   1  10      252.53     -129.56    195.00 o 
  14   1  10      347.93      339.22     70.62 o 
  15   1  10     3146.27     2894.99    207.79 o 
  16   1  10      701.17      718.47     86.38 o 
  17   1  10      156.94     -130.12    201.12 o 
  18   1  10       63.65      -57.27    193.89 o 
  19   1  10      347.19      157.38     89.90 o 
  20   1  10       60.61      -21.88    205.75 o 
  21   1  10      303.16      164.23    142.18 o 
  22   1  10       26.99      120.11    244.68 o 
   0   2  10      985.80     1189.99     69.34 o 
   1   2  10     4398.87     4816.78    155.54 o 
   2   2  10     3638.48     3632.99    101.26 o 
   3   2  10     3293.64     3278.10    106.11 o 
   4   2  10    17000.96    17256.74    203.64 o 
   5   2  10     1676.25     1554.29     89.52 o 
   6   2  10     1039.50      963.45     43.14 o 
   7   2  10      442.17      423.99     23.92 o 
   8   2  10        5.56       82.43     58.61 o 
   9   2  10       54.55       55.90     44.57 o 
  10   2  10     9393.66     9620.50    364.42 o 
  11   2  10      911.21      845.06     81.01 o 
  12   2  10     2870.81     2657.17    261.36 o 
  13   2  10     1547.18     1487.91    121.78 o 
  14   2  10     1823.60     1800.61    161.26 o 
  15   2  10      162.29      210.01    187.59 o 
  16   2  10     2085.74     2006.37    197.41 o 
  17   2  10        5.75     -209.64    209.64 o 
  18   2  10     4409.34     3592.14    357.19 o 
  19   2  10       27.15      263.77    195.37 o 
  20   2  10       72.44      205.19    137.91 o 
  21   2  10       64.40     -247.83    247.83 o 
  22   2  10      169.23       44.86    253.39 o 
   1   3  10       34.06       91.62     41.23 o 
   2   3  10    16326.78    15820.25    505.86 o 
   3   3  10     9518.31     9971.46    232.69 o 
   4   3  10      513.53      486.95     42.56 o 
   5   3  10     5961.52     6228.10    137.17 o 
   6   3  10     4075.68     4112.94    115.70 o 
   7   3  10     2901.10     2869.65    105.41 o 
   8   3  10     9842.37     9927.75    179.69 o 
   9   3  10     1601.17     1652.69    133.27 o 
  10   3  10     2378.16     2128.89    161.26 o 
  11   3  10     1344.26     1354.45    111.59 o 
  12   3  10     1182.65     1027.28    100.46 o 
  13   3  10      819.31      813.37     81.19 o 
  14   3  10      381.64      125.12    193.15 o 
  15   3  10      378.05      390.56     73.77 o 
  16   3  10     1976.88     1981.34    151.26 o 
  17   3  10      446.02      384.63     80.64 o 
  18   3  10     1222.57     1640.83    147.55 o 
  19   3  10      238.71     -226.14    244.31 o 
  20   3  10      624.05      838.21     96.76 o 
  21   3  10      792.31      753.68    107.70 o 
  22   3  10      887.07      923.47    103.99 o 
   0   4  10    50877.05    51326.86    491.75 o 
   1   4  10     6352.07     6242.23    132.76 o 
   2   4  10     2837.56     2757.76     94.98 o 
   3   4  10      555.79      526.89     29.88 o 
   4   4  10     6581.25     6525.78    139.61 o 
   5   4  10     6455.87     6554.94    141.56 o 
   6   4  10     3345.24     3324.40    130.75 o 
   7   4  10      496.96      492.73     27.14 o 
   8   4  10     2635.44     2864.22    226.88 o 
   9   4  10     3047.61     3017.70    250.06 o 
  10   4  10      427.44      347.92     62.84 o 
  11   4  10      505.17      440.98     64.88 o 
  12   4  10     1098.52     1211.34    113.08 o 
  13   4  10       79.76       78.04    171.46 o 
  14   4  10     1855.47     1872.90    172.76 o 
  15   4  10        0.06       18.54    188.33 o 
  16   4  10        5.86      -37.45    175.90 o 
  17   4  10      439.18      539.59     78.22 o 
  18   4  10      948.94      854.90     93.42 o 
  19   4  10      898.87     1063.43     98.61 o 
  20   4  10      972.23      961.29    104.54 o 
  21   4  10       22.39       93.61    230.22 o 
   1   5  10       18.70        2.83     58.08 o 
   2   5  10      106.22      111.04     56.00 o 
   3   5  10      742.66      657.76     31.05 o 
   4   5  10     3580.42     3564.08    113.87 o 
   5   5  10       47.10       43.36     56.31 o 
   6   5  10     3736.13     3839.04    262.11 o 
   7   5  10      119.02     -133.64    157.93 o 
   8   5  10       29.47      -13.72    145.13 o 
   9   5  10      416.97      402.42     63.95 o 
  10   5  10      122.15       41.52    138.10 o 
  11   5  10     5680.68     5593.31    319.38 o 
  12   5  10     1593.33     1924.43    168.68 o 
  13   5  10        9.27     -181.10    181.10 o 
  14   5  10      355.73       86.19    193.89 o 
  15   5  10        7.18       88.23    190.18 o 
  16   5  10     2020.51     2371.35    202.05 o 
  17   5  10      606.15      276.01    229.85 o 
  18   5  10       79.25      -61.17    219.47 o 
  19   5  10      102.66      218.73    145.88 o 
  20   5  10      704.53      703.08    105.84 o 
  21   5  10      104.38      221.88    255.43 o 
   0   6  10    21558.54    20379.39    348.92 o 
   1   6  10     3878.09     3762.12    116.94 o 
   2   6  10        9.68      -91.57    134.76 o 
   3   6  10      716.15      596.87     58.94 o 
   4   6  10      851.08      834.13     81.93 o 
   5   6  10     1693.31     1610.62    137.91 o 
   6   6  10     5814.68     6392.40    307.70 o 
   7   6  10      334.64      217.80     61.54 o 
   8   6  10    12043.67    11521.76    423.18 o 
   9   6  10      350.66      381.29     65.44 o 
  10   6  10     2691.12     2591.37    256.36 o 
  11   6  10      698.37      607.99     74.70 o 
  12   6  10     2064.16     1973.56    172.58 o 
  13   6  10     2273.18     2054.92    185.18 o 
  14   6  10     7860.69     8041.77    423.55 o 
  15   6  10     1212.08      911.80     94.17 o 
  16   6  10      483.30      595.76     85.82 o 
  17   6  10       19.13      152.18    112.33 o 
  18   6  10        2.67      128.65    225.40 o 
  19   6  10      398.29      115.66    265.81 o 
  20   6  10     1418.48     1585.21    150.88 o 
   1   7  10      390.86      464.89     58.20 o 
   2   7  10       25.79      -27.43    131.42 o 
   3   7  10      117.51      117.52    120.11 o 
   4   7  10       59.27      158.49    128.65 o 
   5   7  10     1067.29     1054.15    101.95 o 
   6   7  10     2158.81     2120.17    157.93 o 
   7   7  10      140.52      127.16    158.12 o 
   8   7  10        1.40      134.94    170.54 o 
   9   7  10      940.59      901.61     88.23 o 
  10   7  10        0.89     -159.96    183.88 o 
  11   7  10      123.90      150.88    122.90 o 
  12   7  10      302.37      381.66     74.14 o 
  13   7  10      155.51      136.61    117.52 o 
  14   7  10       24.00        1.30    184.44 o 
  15   7  10      141.86      215.76    186.11 o 
  16   7  10       32.97      187.03    205.01 o 
  17   7  10       34.43     -225.96    225.96 o 
  18   7  10        0.19      -43.93    226.14 o 
  19   7  10       16.00     -263.03    267.66 o 
   0   8  10     2880.50     2912.79    259.69 o 
   1   8  10        4.95     -141.06    141.06 o 
   2   8  10      189.97       83.05    172.58 o 
   3   8  10       19.74     -115.11    162.56 o 
   4   8  10      925.77      911.24     88.23 o 
   5   8  10     1133.04     1059.72    100.28 o 
   6   8  10     1644.55     1638.60    158.12 o 
   7   8  10        0.59      -15.57    177.57 o 
   8   8  10     4044.91     4631.83    326.05 o 
   9   8  10       79.14       52.09    182.77 o 
  10   8  10       29.53       69.32    154.59 o 
  11   8  10       13.30       52.28    171.46 o 
  12   8  10      718.99      242.64    212.05 o 
  13   8  10       45.16      192.03    174.06 o 
  14   8  10     3000.03     3681.85    320.49 o 
  15   8  10      829.14      775.56     97.69 o 
  16   8  10      923.64      989.10     99.91 o 
  17   8  10      102.13       92.31     96.58 o 
  18   8  10        1.40      330.50    228.55 o 
   1   9  10      894.63      980.56     91.94 o 
   2   9  10     2135.83     2745.77    226.33 o 
   3   9  10     3298.85     3493.53    268.96 o 
   4   9  10       12.73       78.78    134.02 o 
   5   9  10       60.16      112.52    149.40 o 
   6   9  10     1869.10     2065.68    176.83 o 
   7   9  10      107.63      124.19     65.44 o 
   8   9  10      708.23      769.44     78.22 o 
   9   9  10      160.97      262.29     67.66 o 
  10   9  10        4.90       94.17    116.59 o 
  11   9  10      968.09     1003.00     97.50 o 
  12   9  10     1576.68     1721.27    150.51 o 
  13   9  10      525.19      579.45     86.38 o 
  14   9  10      528.99      684.92     84.89 o 
  15   9  10       14.64     -196.48    233.19 o 
  16   9  10      729.15      673.05    101.02 o 
  17   9  10      266.01      326.05     98.79 o 
   0  10  10      694.29      585.19     74.70 o 
   1  10  10      122.16      153.85    152.74 o 
   2  10  10      141.43      187.96    128.46 o 
   3  10  10       33.06       86.19    192.77 o 
   4  10  10      874.15      919.95     81.01 o 
   5  10  10      155.85      211.68    189.62 o 
   6  10  10     1638.99     1414.87    126.98 o 
   7  10  10      187.98      205.01    179.43 o 
   8  10  10      753.22      908.46     89.90 o 
   9  10  10        6.82       96.02    140.14 o 
  10  10  10     1296.04     1451.20    137.73 o 
  11  10  10       60.96      207.23    205.75 o 
  12  10  10      597.02      317.90    224.47 o 
  13  10  10       48.02      -40.59    244.68 o 
  14  10  10      622.45      609.29     98.06 o 
  15  10  10       11.40      259.51    190.92 o 
   1  11  10      444.70      543.11     73.59 o 
   2  11  10     1530.98     1786.15    153.67 o 
   3  11  10       20.58      132.35    180.73 o 
   4  11  10      193.12      319.94     71.55 o 
   5  11  10      137.10       64.88     86.19 o 
   6  11  10      771.91      813.37     85.82 o 
   7  11  10      876.55     1104.94    108.62 o 
   8  11  10      635.18      518.46     87.49 o 
   9  11  10        0.25        0.00    193.15 o 
  10  11  10      106.51       41.70    220.76 o 
  11  11  10       34.92      201.31    207.23 o 
  12  11  10      823.63      771.85    100.46 o 
  13  11  10        7.54      304.92    218.18 o 
   0  12  10       49.34      103.62    199.45 o 
   1  12  10      789.74      710.12     89.16 o 
   2  12  10      649.79      680.84     87.67 o 
   3  12  10      151.49      -19.65    201.86 o 
   4  12  10     3212.36     3130.41    247.09 o 
   5  12  10        1.86        0.00    194.44 o 
   6  12  10        1.11      -65.99    214.47 o 
   7  12  10        5.27      217.25    191.29 o 
   8  12  10      180.52      314.00    227.63 o 
   9  12  10      784.85      766.47     96.02 o 
  10  12  10     2484.30     2557.07    233.38 o 
  11  12  10      147.09       74.89    245.05 o 
   1  13  10       72.84      -65.99    216.14 o 
   2  13  10      264.31      128.65    116.03 o 
   3  13  10      131.38     -158.67    247.09 o 
   4  13  10       94.02     -214.47    214.47 o 
   5  13  10      289.53      425.22     81.19 o 
   6  13  10      261.80      139.39    229.85 o 
   7  13  10       45.68      168.87    124.94 o 
   8  13  10       12.89      -46.90    234.67 o 
   1   1  11    10546.21    10989.17    164.27 o 
   2   1  11     5310.10     5029.26    135.75 o 
   3   1  11    51908.84    52199.71    574.13 o 
   4   1  11      199.35      180.59     40.68 o 
   5   1  11     9386.72     9332.44    166.17 o 
   6   1  11    12246.41    12173.98    221.58 o 
   7   1  11      104.44      131.96     38.51 o 
   8   1  11     8071.02     8301.76    165.43 o 
   9   1  11     6158.85     5022.21    301.77 o 
  10   1  11      828.33      800.95     78.04 o 
  11   1  11     7259.81     7950.94    352.19 o 
  12   1  11      290.37      354.97     62.47 o 
  13   1  11      986.99      980.93     93.80 o 
  14   1  11      147.52       52.83    102.50 o 
  15   1  11      779.60      768.69     82.12 o 
  16   1  11     1204.97     1321.64    126.79 o 
  17   1  11     3013.38     2981.37    225.96 o 
  18   1  11      352.85      360.16     86.00 o 
  19   1  11     1760.68     1612.47    142.55 o 
  20   1  11      123.51     -203.35    242.64 o 
  21   1  11       98.29      284.53    209.46 o 
  22   1  11      279.60      -20.95    285.46 o 
   0   2  11     3733.05     3843.04    150.40 o 
   1   2  11     2175.83     2357.97     87.36 o 
   2   2  11      579.50      622.05     29.06 o 
   3   2  11       86.77       57.87     33.70 o 
   4   2  11     4352.65     3838.47    144.63 o 
   5   2  11    11919.83    11275.01    242.83 o 
   6   2  11    14424.65    14460.43    201.17 o 
   7   2  11     2141.23     2287.07     98.32 o 
   8   2  11     1144.73     1045.42     47.72 o 
   9   2  11       37.19       61.17    133.64 o 
  10   2  11     1076.83     1205.05    104.17 o 
  11   2  11     3201.38     3421.04    262.48 o 
  12   2  11      615.22      496.58     72.29 o 
  13   2  11     3299.43     3544.50    280.63 o 
  14   2  11     2932.68     2831.22    196.67 o 
  15   2  11       19.82      -99.35    180.91 o 
  16   2  11        0.44      152.74    122.15 o 
  17   2  11       85.65      152.92    193.33 o 
  18   2  11      324.22      -22.06    250.23 o 
  19   2  11      879.71      -81.75    307.70 o 
  20   2  11     1307.98     1479.37    138.84 o 
  21   2  11      152.96       93.98    235.22 o 
  22   2  11      286.94      347.55    244.68 o 
   1   3  11      533.53      623.49     52.77 o 
   2   3  11      991.47      981.37     47.81 o 
   3   3  11     4876.82     5016.96    126.12 o 
   4   3  11      172.77      147.30     29.06 o 
   5   3  11      270.39      319.89     24.24 o 
   6   3  11       45.16        0.72     62.53 o 
   7   3  11     2460.27     2438.03     97.15 o 
   8   3  11      255.46      109.18    156.45 o 
   9   3  11      369.58      385.19     57.27 o 
  10   3  11     2693.72     2803.42    240.60 o 
  11   3  11     2582.79     2496.83    177.02 o 
  12   3  11       67.95     -182.77    182.77 o 
  13   3  11     1804.60     1919.98    162.19 o 
  14   3  11      194.20       96.95    174.79 o 
  15   3  11     1117.44     1329.60    114.92 o 
  16   3  11      114.40      162.93    192.22 o 
  17   3  11     3063.46     3068.86    229.67 o 
  18   3  11      145.71     -165.71    226.51 o 
  19   3  11     2401.60     2633.26    217.80 o 
  20   3  11       20.30      272.48    190.92 o 
  21   3  11     1390.29     1457.13    130.12 o 
   0   4  11     1130.32      956.38     60.08 o 
   1   4  11      236.64      194.46     29.09 o 
   2   4  11      324.76      304.58     23.94 o 
   3   4  11     1153.10     1198.04     51.78 o 
   4   4  11    11182.21    11192.02    191.05 o 
   5   4  11     3506.47     3502.96    114.41 o 
   6   4  11     4091.29     3993.19    161.33 o 
   7   4  11      443.55      407.98     56.16 o 
   8   4  11      624.73      564.62     60.43 o 
   9   4  11     2446.27     2499.24    233.38 o 
  10   4  11     1582.40     1549.82    145.69 o 
  11   4  11     1603.96     1639.90    156.26 o 
  12   4  11      557.90      534.77     67.85 o 
  13   4  11      249.93      -17.61    206.86 o 
  14   4  11     2632.96     2827.51    260.62 o 
  15   4  11      800.55      820.42     82.86 o 
  16   4  11      229.57      188.15    197.60 o 
  17   4  11      226.57      277.31     81.56 o 
  18   4  11      788.53      991.14     94.54 o 
  19   4  11      721.96      921.06    100.83 o 
  20   4  11      547.97      517.16     98.43 o 
  21   4  11       10.29      -45.04    255.98 o 
   1   5  11     7635.96     7510.77    155.08 o 
   2   5  11      373.96      367.89     23.97 o 
   3   5  11     1001.65      929.00     58.89 o 
   4   5  11      155.14      129.19    117.33 o 
   5   5  11      174.54      212.80     49.31 o 
   6   5  11     2233.28     2107.76    145.13 o 
   7   5  11     3662.65     3561.18    259.69 o 
   8   5  11     1258.17     1133.67    110.66 o 
   9   5  11      177.22      208.34    157.93 o 
  10   5  11      654.87      652.29     69.51 o 
  11   5  11       13.94     -120.49    169.05 o 
  12   5  11      892.46      881.21     86.56 o 
  13   5  11     1799.64     2404.33    182.03 o 
  14   5  11        0.61     -105.47    161.26 o 
  15   5  11     3647.30     3902.62    350.71 o 
  16   5  11     1626.30     1568.36    143.10 o 
  17   5  11      192.10       85.82    258.02 o 
  18   5  11      212.13      236.15    195.56 o 
  19   5  11     2854.47     3174.52    248.57 o 
  20   5  11      100.40       45.97    227.63 o 
   0   6  11      386.83      336.06     57.27 o 
   1   6  11     1362.22     1452.68    120.86 o 
   2   6  11     1256.29     1642.31    126.98 o 
   3   6  11      608.23      719.95     71.55 o 
   4   6  11      134.92       75.26     94.54 o 
   5   6  11      885.28      915.88     85.08 o 
   6   6  11        0.79       40.96    144.02 o 
   7   6  11      291.02      354.42     60.98 o 
   8   6  11      413.77      365.54     66.73 o 
   9   6  11     2296.23     2077.91    174.61 o 
  10   6  11      231.79       30.96    182.58 o 
  11   6  11      117.61      127.53    190.73 o 
  12   6  11      738.56      621.15     79.34 o 
  13   6  11      135.40      -52.65    199.64 o 
  14   6  11      773.20      926.63     92.31 o 
  15   6  11     1043.95     1017.46     97.50 o 
  16   6  11       91.07      260.99    205.93 o 
  17   6  11      373.28      212.24    224.66 o 
  18   6  11        2.02     -175.53    200.94 o 
  19   6  11       87.78      243.38     84.15 o 
  20   6  11       14.07       50.42    234.30 o 
   1   7  11    10700.53    10104.11    402.23 o 
   2   7  11     1909.59     1997.46    148.29 o 
   3   7  11       18.01      189.62    129.93 o 
   4   7  11     2891.38     2868.86    254.31 o 
   5   7  11     3784.15     3745.99    278.97 o 
   6   7  11       49.32      113.63     85.26 o 
   7   7  11     4871.70     4459.82    302.14 o 
   8   7  11       11.05       76.74    139.77 o 
   9   7  11      808.89      864.72     78.60 o 
  10   7  11      878.82      760.73     78.97 o 
  11   7  11      610.59      532.73     76.93 o 
  12   7  11     5001.03     5408.87    367.39 o 
  13   7  11     2878.07     3055.69    300.10 o 
  14   7  11        2.73     -136.06    147.92 o 
  15   7  11     1867.00     1871.79    165.71 o 
  16   7  11     1777.24     1953.53    161.63 o 
  17   7  11       26.34       24.09    181.47 o 
  18   7  11      269.22      185.74     93.61 o 
  19   7  11      184.27      -71.18    248.76 o 
   0   8  11     2604.52     2763.39    246.53 o 
   1   8  11       45.15       41.70    154.22 o 
   2   8  11      366.40      237.45    178.32 o 
   3   8  11      160.62      224.66    160.33 o 
   4   8  11      569.53      489.92     69.32 o 
   5   8  11        6.58      184.44    159.59 o 
   6   8  11        4.04      -62.84    140.51 o 
   7   8  11      251.72      192.59    172.39 o 
   8   8  11       77.71      -30.58    179.80 o 
   9   8  11      689.44      718.28     82.31 o 
  10   8  11      651.68      613.74     80.82 o 
  11   8  11       60.73       39.48    197.23 o 
  12   8  11      407.22      462.85     78.78 o 
  13   8  11      566.40      315.48    215.39 o 
  14   8  11      910.37      973.15     93.42 o 
  15   8  11       34.48       20.39    145.13 o 
  16   8  11      155.23      202.79    159.78 o 
  17   8  11       10.67       -1.48    236.15 o 
  18   8  11      191.74      123.08     98.79 o 
   1   9  11     2074.17     2202.48    169.98 o 
   2   9  11      162.17      127.90    173.87 o 
   3   9  11     1058.30     1072.32     92.68 o 
   4   9  11      338.18      320.49     67.11 o 
   5   9  11      395.60      349.04     71.55 o 
   6   9  11     1352.46     1296.06    128.09 o 
   7   9  11     2081.60     2287.56    190.18 o 
   8   9  11        0.98       70.99    119.56 o 
   9   9  11      235.47      241.71    187.59 o 
  10   9  11        1.11       19.09    175.90 o 
  11   9  11      663.87      666.19     84.71 o 
  12   9  11      853.40      846.73     95.28 o 
  13   9  11      820.54      915.32     95.65 o 
  14   9  11        0.57      206.49    140.51 o 
  15   9  11      384.91      458.96     94.17 o 
  16   9  11       17.54      212.24    205.38 o 
   0  10  11     4311.17     3493.90    232.08 o 
   1  10  11     1485.87     1542.77    134.02 o 
   2  10  11       17.87       69.69    171.83 o 
   3  10  11      546.95      301.77    222.62 o 
   4  10  11     1340.68     1375.20    117.70 o 
   5  10  11       81.30      203.16    154.22 o 
   6  10  11      321.47      321.05     75.81 o 
   7  10  11        0.24       76.18    201.68 o 
   8  10  11     1746.58     1553.53    152.74 o 
   9  10  11     2229.22     2159.29    206.86 o 
  10  10  11      303.13      186.66    210.57 o 
  11  10  11        1.88       63.77    190.92 o 
  12  10  11       17.96       41.89    180.91 o 
  13  10  11      139.78      301.77     83.23 o 
  14  10  11     1475.09     1402.09    130.68 o 
  15  10  11      123.81       50.05    246.72 o 
   1  11  11       21.16       57.83    167.20 o 
   2  11  11      824.52      797.43     85.82 o 
   3  11  11      771.90      794.10     86.00 o 
   4  11  11        1.03      207.79     68.58 o 
   5  11  11      204.04      117.52    118.07 o 
   6  11  11        1.69     -203.16    203.16 o 
   7  11  11      176.73       21.88    190.92 o 
   8  11  11       24.26     -105.84    208.53 o 
   9  11  11      199.80      128.83    205.56 o 
  10  11  11      648.45      626.53     90.64 o 
  11  11  11     2323.01     2413.05    196.30 o 
  12  11  11       18.46      210.20    226.70 o 
  13  11  11      111.41      194.63    207.97 o 
   0  12  11      436.20      210.76    222.99 o 
   1  12  11       19.57     -168.87    211.13 o 
   2  12  11        0.54     -127.16    214.09 o 
   3  12  11       23.95      105.66    134.94 o 
   4  12  11      445.09      472.68     85.26 o 
   5  12  11      378.78      371.29     84.15 o 
   6  12  11      255.47     -231.33    231.33 o 
   7  12  11        2.47     -178.50    217.80 o 
   8  12  11       48.10     -206.49    235.03 o 
   9  12  11       54.18      -95.28    232.26 o 
  10  12  11       78.43      132.16    106.40 o 
   1  13  11       29.31      161.08    111.96 o 
   2  13  11     1016.51     1100.12    108.81 o 
   3  13  11     1507.87     1412.46    128.46 o 
   4  13  11        3.64       -1.67    243.94 o 
   5  13  11      271.32      -50.79    251.53 o 
   6  13  11      337.16      433.56     88.79 o 
   0   0  12      318.54      285.09     45.60 o 
   1   0  12    16365.68    16558.69    302.83 o 
   2   0  12      514.19      651.49     53.38 o 
   3   0  12     2572.16     2574.10    137.35 o 
   4   0  12     8723.45     9566.03    240.36 o 
   5   0  12    12041.32    13321.36    282.95 o 
   6   0  12      727.15      807.37     53.36 o 
   7   0  12      447.68      493.33     39.73 o 
   8   0  12      314.19      275.26     60.24 o 
   9   0  12    14243.41    15690.74    480.46 o 
  10   0  12     5570.84     5424.26    330.31 o 
  11   0  12      192.10      283.23     65.44 o 
  12   0  12       48.80      248.02    169.24 o 
  13   0  12     1411.41     1381.88    118.26 o 
  14   0  12      304.51      143.29    118.07 o 
  15   0  12     4927.76     4918.78    380.36 o 
  16   0  12      854.83      629.86     93.05 o 
  17   0  12      754.66      867.68     91.75 o 
  18   0  12     4153.26     4203.28    386.66 o 
  19   0  12      473.49      627.64     98.43 o 
  20   0  12      117.08      243.75    273.04 o 
  21   0  12       53.31       48.38    284.71 o 
   1   1  12     4164.35     4152.27    116.01 o 
   2   1  12      482.24      452.76     24.94 o 
   3   1  12       67.05       -1.53     62.32 o 
   4   1  12     3232.72     3637.02    110.48 o 
   5   1  12     2493.77     2588.02    103.28 o 
   6   1  12     3353.55     3615.96    115.14 o 
   7   1  12     6703.11     6952.54    152.01 o 
   8   1  12     6264.35     6541.81    303.25 o 
   9   1  12      521.86      491.77     61.36 o 
  10   1  12      294.98      240.97    168.12 o 
  11   1  12      801.31      725.69     72.66 o 
  12   1  12     1588.77     1717.76    158.67 o 
  13   1  12     2301.31     2484.60    183.88 o 
  14   1  12      502.29      245.79    212.05 o 
  15   1  12       53.04     -172.39    210.20 o 
  16   1  12     1670.22     1746.67    172.58 o 
  17   1  12      210.49      310.30     81.56 o 
  18   1  12      165.13       99.91    108.07 o 
  19   1  12       54.96      217.06    203.72 o 
  20   1  12       22.75      -19.47    249.87 o 
  21   1  12      357.87      -99.16    304.55 o 
   0   2  12     1180.83     1079.81     70.16 o 
   1   2  12      750.81      772.79     42.02 o 
   2   2  12     3987.94     3969.95    115.15 o 
   3   2  12     2395.46     2217.60     93.68 o 
   4   2  12     9876.56     9744.87    184.13 o 
   5   2  12     8826.59     8871.13    164.12 o 
   6   2  12     5155.73     5395.84    149.29 o 
   7   2  12     1905.56     2027.68    185.55 o 
   8   2  12      441.19      451.17     56.90 o 
   9   2  12     1768.00     1798.20    151.07 o 
  10   2  12     2215.27     2640.49    240.41 o 
  11   2  12      190.02      -14.27    172.76 o 
  12   2  12      586.41      632.82     73.77 o 
  13   2  12       15.20     -185.92    185.92 o 
  14   2  12      100.73     -206.30    207.23 o 
  15   2  12     1067.76     1073.80    103.62 o 
  16   2  12      444.73      539.21     83.41 o 
  17   2  12      544.32      714.57     86.75 o 
  18   2  12      827.36      941.64    101.76 o 
  19   2  12      134.55      263.22    208.16 o 
  20   2  12      190.60     -264.52    264.52 o 
  21   2  12        9.06      290.46    230.78 o 
   1   3  12     7135.85     6941.61    144.59 o 
   2   3  12     4023.96     4327.52    176.23 o 
   3   3  12    10755.94    11151.63    243.39 o 
   4   3  12       15.93        2.64     52.90 o 
   5   3  12      200.73      215.12     38.66 o 
   6   3  12     1022.45     1005.78     87.49 o 
   7   3  12    15994.60    15709.65    469.89 o 
   8   3  12     1258.22     1268.06    113.63 o 
   9   3  12       21.29     -118.44    148.29 o 
  10   3  12       76.50      112.15    154.97 o 
  11   3  12     1270.09     1522.39    150.33 o 
  12   3  12       13.41      124.57     89.90 o 
  13   3  12     3758.16     3800.85    321.23 o 
  14   3  12       35.85      239.86    168.87 o 
  15   3  12      685.23      728.66     81.93 o 
  16   3  12      844.89      767.21     93.42 o 
  17   3  12     2603.67     2482.56    236.52 o 
  18   3  12        5.99      143.10    102.32 o 
  19   3  12      128.56      142.55    158.67 o 
  20   3  12       40.88      209.46    217.06 o 
  21   3  12      944.37      911.98    109.55 o 
   0   4  12    10711.89    11477.76    265.68 o 
   1   4  12      396.99      385.34     25.38 o 
   2   4  12    18104.36    18722.94    329.16 o 
   3   4  12      553.68      550.39     27.77 o 
   4   4  12     2846.43     2961.35    222.25 o 
   5   4  12      830.68      765.54     73.03 o 
   6   4  12     8991.82     8939.47    359.60 o 
   7   4  12      485.04      470.82     57.65 o 
   8   4  12     4161.98     4232.75    278.97 o 
   9   4  12      165.85       69.69    159.41 o 
  10   4  12     1255.40     1187.06    107.70 o 
  11   4  12      118.04     -150.88    179.80 o 
  12   4  12      270.13      177.76     69.69 o 
  13   4  12        7.18       52.65    175.90 o 
  14   4  12      250.40      211.13    182.77 o 
  15   4  12      232.82      383.33     73.40 o 
  16   4  12      434.76      477.13     80.64 o 
  17   4  12      143.87      119.93    206.49 o 
  18   4  12       18.17      257.47    203.72 o 
  19   4  12      162.05       93.42    170.54 o 
  20   4  12     1022.84      929.04    103.99 o 
   1   5  12       36.55      -95.84    133.46 o 
   2   5  12       30.19       84.52    126.05 o 
   3   5  12     7517.58     6296.39    306.96 o 
   4   5  12     3560.86     3207.14    234.67 o 
   5   5  12       83.02     -138.65    138.65 o 
   6   5  12       27.18      133.09    135.13 o 
   7   5  12      182.63      282.30     54.49 o 
   8   5  12     2000.32     2132.22    159.41 o 
   9   5  12      191.12      202.23    180.91 o 
  10   5  12      232.61      229.67     65.99 o 
  11   5  12     3300.99     3258.67    297.32 o 
  12   5  12     1542.32     1779.11    170.72 o 
  13   5  12      103.14        0.00    217.25 o 
  14   5  12        0.16       33.55    201.86 o 
  15   5  12     1987.60     2079.03    159.41 o 
  16   5  12      405.19      299.54    238.74 o 
  17   5  12     1675.34     1580.77    143.10 o 
  18   5  12        3.17      152.55    204.46 o 
  19   5  12       37.83      -46.34    245.61 o 
  20   5  12        8.88      173.32    239.30 o 
   0   6  12    18535.08    17786.82    501.04 o 
   1   6  12       97.90      166.27    139.02 o 
   2   6  12       21.06       40.96    136.98 o 
   3   6  12      954.11      905.31     87.12 o 
   4   6  12     2761.57     2524.26    230.78 o 
   5   6  12     3128.39     3272.20    252.83 o 
   6   6  12     2553.59     2663.28    171.65 o 
   7   6  12      355.66      344.59     64.14 o 
   8   6  12     7474.62     7663.25    363.50 o 
   9   6  12     2756.29     2675.52    187.59 o 
  10   6  12       67.64       95.65    172.39 o 
  11   6  12     2159.18     2222.86    185.92 o 
  12   6  12     1549.77     1425.81    125.49 o 
  13   6  12     2803.93     3446.82    308.45 o 
  14   6  12     3091.11     3282.95    309.00 o 
  15   6  12     1150.74     1153.14    109.55 o 
  16   6  12       96.97      147.36    205.56 o 
  17   6  12      410.79       63.95    237.07 o 
  18   6  12      622.68      520.32     97.69 o 
  19   6  12     1388.06     1364.08    134.94 o 
   1   7  12      593.98      553.30     63.21 o 
   2   7  12       29.70       98.25    115.66 o 
   3   7  12      260.71      131.98     91.57 o 
   4   7  12      151.75     -147.17    148.10 o 
   5   7  12       27.70       90.27    135.31 o 
   6   7  12      371.70      212.98    158.67 o 
   7   7  12       76.86      108.81    166.83 o 
   8   7  12     1101.25     1201.34    109.37 o 
   9   7  12      114.16      -63.58    182.21 o 
  10   7  12      319.30      420.21     71.73 o 
  11   7  12      806.05      744.05     80.26 o 
  12   7  12      212.40       94.72    185.55 o 
  13   7  12       87.18      -77.11    212.80 o 
  14   7  12      234.30       37.99    186.66 o 
  15   7  12        3.39     -104.73    218.73 o 
  16   7  12      224.50       -1.67    233.93 o 
  17   7  12      174.86      280.63     86.93 o 
  18   7  12       87.26     -219.10    271.93 o 
   0   8  12     2312.24     2262.72    162.00 o 
   1   8  12      345.25      347.74     61.36 o 
   2   8  12        4.00      169.05    144.95 o 
   3   8  12      340.51      359.41     64.32 o 
   4   8  12     1031.04      965.92     91.20 o 
   5   8  12     3854.83     3412.15    302.88 o 
   6   8  12      282.14      414.84     64.14 o 
   7   8  12      458.55      466.37     73.03 o 
   8   8  12     1572.73     1570.02    142.55 o 
   9   8  12       89.56       52.09    192.40 o 
  10   8  12      402.87      597.80     74.70 o 
  11   8  12      640.48      778.90     83.78 o 
  12   8  12     1331.99     1322.75    118.44 o 
  13   8  12     2128.44     1951.31    160.52 o 
  14   8  12     1988.04     2091.26    169.42 o 
  15   8  12      684.19      704.38     94.91 o 
  16   8  12      236.05      345.33    273.41 o 
  17   8  12       26.08       -3.71    263.59 o 
   1   9  12      557.35      135.13    205.38 o 
   2   9  12      700.74      641.54     73.03 o 
   3   9  12     4086.47     3879.26    296.76 o 
   4   9  12      612.39      419.29     76.93 o 
   5   9  12      623.93      445.99     76.56 o 
   6   9  12        1.70       70.25    167.01 o 
   7   9  12     1879.86     1879.39    177.57 o 
   8   9  12       22.24     -129.19    181.47 o 
   9   9  12       59.32      191.48    179.61 o 
  10   9  12      186.76      -40.59    185.18 o 
  11   9  12      760.52      869.54     88.60 o 
  12   9  12      802.21      814.85     94.35 o 
  13   9  12      267.52      372.39     84.89 o 
  14   9  12        3.96      136.80    221.13 o 
  15   9  12     1070.71      821.53    107.33 o 
  16   9  12      156.80      220.21    241.71 o 
   0  10  12      128.68      234.86    174.06 o 
   1  10  12       35.75      -34.29    176.46 o 
   2  10  12      704.78      826.90     77.30 o 
   3  10  12        9.08      111.59    143.10 o 
   4  10  12     1219.09     1198.55    118.82 o 
   5  10  12       13.91     -132.72    184.81 o 
   6  10  12      415.15      289.72    219.47 o 
   7  10  12      222.74      249.50     73.96 o 
   8  10  12      822.10      780.19     90.27 o 
   9  10  12       13.77       83.78    187.03 o 
  10  10  12      443.48      576.48     88.23 o 
  11  10  12      172.58       19.47    209.09 o 
  12  10  12     1865.62     1773.18    172.76 o 
  13  10  12      133.45      115.11    152.74 o 
  14  10  12      127.78      122.71    226.14 o 
   1  11  12      997.18     1017.08     98.25 o 
   2  11  12       19.24       -1.85    170.16 o 
   3  11  12      600.12      656.56     88.42 o 
   4  11  12       80.58     -141.06    216.32 o 
   5  11  12        2.88     -164.04    179.61 o 
   6  11  12      137.34     -188.70    249.32 o 
   7  11  12     1860.04     1872.17    165.53 o 
   8  11  12        1.57       -2.41    207.42 o 
   9  11  12      107.10      -43.00    229.29 o 
  10  11  12       13.63      137.17    216.88 o 
  11  11  12      338.50      410.95     92.87 o 
  12  11  12      194.09       50.05    259.51 o 
   0  12  12        5.37      129.19    133.09 o 
   1  12  12      554.49      572.21     85.08 o 
   2  12  12     2140.28     2128.33    187.03 o 
   3  12  12      189.61      128.65    104.73 o 
   4  12  12      487.45      626.16     82.31 o 
   5  12  12      566.79      315.86    253.57 o 
   6  12  12      239.52      227.63    198.34 o 
   7  12  12       47.86      161.08     76.93 o 
   8  12  12       92.31      187.40    226.51 o 
   9  12  12      683.09      734.22     93.24 o 
   1  13  12       25.82      -50.61    250.79 o 
   2  13  12        1.29       -3.34    253.94 o 
   3  13  12       22.79      -68.76    229.48 o 
   4  13  12       12.83      217.62    190.92 o 
   1   1  13     7395.96     7216.28    149.93 o 
   2   1  13    13980.33    14007.28    277.53 o 
   3   1  13     5930.80     5940.36    140.36 o 
   4   1  13     2540.58     2542.95    114.92 o 
   5   1  13     4907.97     4821.23    135.85 o 
   6   1  13    13003.18    13018.92    414.29 o 
   7   1  13     3257.47     3606.41    241.53 o 
   8   1  13      753.88      659.51     64.88 o 
   9   1  13      965.53      936.26     85.26 o 
  10   1  13      573.98      608.18     70.62 o 
  11   1  13     1833.65     1736.84    168.31 o 
  12   1  13     4375.16     4183.07    309.74 o 
  13   1  13       43.94      128.83    165.71 o 
  14   1  13      182.71       69.88    190.73 o 
  15   1  13      649.01      685.10     80.26 o 
  16   1  13     2181.34     2455.50    212.24 o 
  17   1  13        9.65     -142.18    213.91 o 
  18   1  13        5.41        1.48    213.72 o 
  19   1  13      789.13      906.42     99.16 o 
  20   1  13      469.25       94.17    286.38 o 
  21   1  13       55.40      224.29    196.11 o 
   0   2  13    11617.16    11965.31    264.37 o 
   1   2  13     1009.96      957.76     44.52 o 
   2   2  13    10930.20    10804.21    179.95 o 
   3   2  13       49.99      -36.88     60.08 o 
   4   2  13     5437.50     5307.61    138.27 o 
   5   2  13       90.59       24.46    130.31 o 
   6   2  13     1360.62     1300.87    116.22 o 
   7   2  13      801.19      872.13     83.59 o 
   8   2  13     1488.18     1538.87    130.49 o 
   9   2  13        0.97     -109.37    161.08 o 
  10   2  13     3101.11     3519.29    252.27 o 
  11   2  13      172.83      108.62    166.64 o 
  12   2  13       80.88      143.85    159.05 o 
  13   2  13      165.45      225.58     70.99 o 
  14   2  13     9429.47     9055.70    455.44 o 
  15   2  13      299.79      350.52     76.37 o 
  16   2  13      666.82      794.84     89.16 o 
  17   2  13      633.04      587.60     89.53 o 
  18   2  13      482.30      260.44    249.32 o 
  19   2  13      103.11      -48.01    207.05 o 
  20   2  13      507.48      -71.92    290.84 o 
  21   2  13       57.14     -199.45    251.16 o 
   1   3  13     2321.63     2616.41    105.47 o 
   2   3  13      787.35      861.18     38.45 o 
   3   3  13     7674.69     7728.38    164.72 o 
   4   3  13      263.65      218.55    147.92 o 
   5   3  13     1792.51     1838.80    135.31 o 
   6   3  13        0.39       50.05    139.02 o 
   7   3  13     4683.27     4972.53    293.06 o 
   8   3  13      359.48      344.03     60.80 o 
   9   3  13     1477.57     1525.34    126.98 o 
  10   3  13       37.22      117.33    109.37 o 
  11   3  13     1745.81     1849.92    171.28 o 
  12   3  13     1022.82      945.17     86.38 o 
  13   3  13      300.58      481.57     71.55 o 
  14   3  13        5.39     -220.39    220.39 o 
  15   3  13     1176.49     1069.54    106.40 o 
  16   3  13     1248.53     1336.46    117.33 o 
  17   3  13      216.34      231.71    226.33 o 
  18   3  13        2.93     -196.11    253.39 o 
  19   3  13       66.48      -44.30    235.59 o 
  20   3  13       63.37      142.73    235.78 o 
   0   4  13     2785.80     2866.44    220.39 o 
   1   4  13       35.14       49.31    121.23 o 
   2   4  13      766.57      756.83     75.26 o 
   3   4  13      380.62      283.05     54.31 o 
   4   4  13    18060.38    17902.67    497.51 o 
   5   4  13       51.76      148.47     53.38 o 
   6   4  13      907.10     1003.18     92.68 o 
   7   4  13      376.22      359.23     60.43 o 
   8   4  13     2884.98     2763.57    178.69 o 
   9   4  13      335.94      420.96     64.88 o 
  10   4  13     7878.33     7060.82    369.43 o 
  11   4  13        1.60     -160.33    181.28 o 
  12   4  13       20.64     -183.88    183.88 o 
  13   4  13       33.49     -122.71    196.11 o 
  14   4  13     2124.84     1884.58    153.48 o 
  15   4  13        2.16      -46.53    153.11 o 
  16   4  13      519.63      610.40     91.01 o 
  17   4  13       25.62      107.14    206.30 o 
  18   4  13     2289.69     2501.84    189.26 o 
  19   4  13        1.38     -242.45    242.45 o 
  20   4  13       12.51     -278.05    278.05 o 
   1   5  13     1980.06     2168.37    213.72 o 
   2   5  13     1459.40     1473.26    134.57 o 
   3   5  13     1286.54     1210.97    107.51 o 
   4   5  13     2922.54     2828.07    255.80 o 
   5   5  13     1691.30     1684.02    153.85 o 
   6   5  13     2071.49     2197.10    162.00 o 
   7   5  13     2744.93     2606.57    250.06 o 
   8   5  13      107.05      136.80    180.17 o 
   9   5  13     1886.63     1753.34    166.83 o 
  10   5  13       82.44      255.61    178.87 o 
  11   5  13     1632.71     1888.65    170.54 o 
  12   5  13     3531.85     3518.55    312.70 o 
  13   5  13      992.74      858.22     90.09 o 
  14   5  13       26.80       96.02    172.95 o 
  15   5  13      525.51      512.71     86.75 o 
  16   5  13      630.40      750.53     85.82 o 
  17   5  13      116.05     -231.89    231.89 o 
  18   5  13      249.56      229.67    247.83 o 
  19   5  13      618.12      284.71    286.94 o 
   0   6  13      336.19       75.44    120.11 o 
   1   6  13      943.59      826.17     81.75 o 
   2   6  13     3514.26     3411.97    256.54 o 
   3   6  13      999.73      805.03     71.18 o 
   4   6  13      134.11      126.98    165.71 o 
   5   6  13       75.22      173.32    155.34 o 
   6   6  13     1225.87     1203.19    118.63 o 
   7   6  13        3.03     -166.83    172.02 o 
   8   6  13       31.61     -141.81    183.14 o 
   9   6  13       11.81     -115.29    173.50 o 
  10   6  13      121.42      220.21    160.71 o 
  11   6  13      134.22      122.53    172.21 o 
  12   6  13        0.34       88.79    127.90 o 
  13   6  13      103.61      133.83    186.48 o 
  14   6  13       70.94     -199.82    234.67 o 
  15   6  13       87.72      269.89    197.04 o 
  16   6  13      149.98      -66.18    221.32 o 
  17   6  13       19.96       68.76    210.39 o 
  18   6  13      954.76      945.91    104.73 o 
   1   7  13      928.34     1033.03    103.06 o 
   2   7  13     2277.99     2103.49    166.08 o 
   3   7  13     1265.38     1425.62    117.33 o 
   4   7  13      468.37      391.48     65.99 o 
   5   7  13     2883.09     2771.91    180.91 o 
   6   7  13      684.21      761.10     75.44 o 
   7   7  13     1475.39     1485.87    133.64 o 
   8   7  13     5197.52     4573.63    358.49 o 
   9   7  13      832.52      887.14     84.15 o 
  10   7  13      196.73       70.43    167.75 o 
  11   7  13     1373.16     1587.44    139.77 o 
  12   7  13      743.70      976.31     92.13 o 
  13   7  13     1394.29     1395.41    131.79 o 
  14   7  13       35.22      125.68    196.67 o 
  15   7  13      153.96      236.70     79.52 o 
  16   7  13     3121.01     3214.93    255.24 o 
  17   7  13      219.88      162.93    176.09 o 
   0   8  13      597.44      520.50     77.30 o 
   1   8  13       53.18      142.92    154.41 o 
   2   8  13       96.92      -49.49    169.61 o 
   3   8  13        3.58     -164.79    166.08 o 
   4   8  13     3683.30     3608.64    308.26 o 
   5   8  13      397.19      381.66     74.14 o 
   6   8  13      244.44      201.31     67.29 o 
   7   8  13      226.52      -52.65    189.26 o 
   8   8  13      917.57      652.85     81.75 o 
   9   8  13       84.99      186.48    167.01 o 
  10   8  13     3751.28     3222.34    237.45 o 
  11   8  13       37.26     -198.52    212.43 o 
  12   8  13      298.45      276.56     82.49 o 
  13   8  13        9.32      126.79    179.43 o 
  14   8  13       35.95     -223.17    223.17 o 
  15   8  13        2.00     -217.43    217.43 o 
  16   8  13        1.60      188.89    186.85 o 
   1   9  13     1669.28     1570.76    142.73 o 
   2   9  13      575.26      597.24     77.30 o 
   3   9  13     1271.66     1326.45    121.97 o 
   4   9  13        0.55      177.76    167.75 o 
   5   9  13     1829.22     1853.63    146.06 o 
   6   9  13       55.72      -35.96    173.13 o 
   7   9  13      469.44      599.83     79.89 o 
   8   9  13      581.18      505.49     77.85 o 
   9   9  13     1111.04     1244.15    119.74 o 
  10   9  13       56.51      164.04    152.55 o 
  11   9  13      412.40      -42.08    239.86 o 
  12   9  13        8.85     -210.94    210.94 o 
  13   9  13      779.08      823.20    101.20 o 
  14   9  13      193.37      122.71     92.31 o 
  15   9  13        3.56      147.36    235.59 o 
   0  10  13     3900.89     4271.86    339.03 o 
   1  10  13      184.26      276.01     70.99 o 
   2  10  13      216.74      228.37    192.03 o 
   3  10  13      132.43       95.84    180.91 o 
   4  10  13     1205.76     1235.26    121.41 o 
   5  10  13      331.48      336.25     74.51 o 
   6  10  13     2062.00     1968.36    186.48 o 
   7  10  13       16.41     -140.88    227.63 o 
   8  10  13      753.97      589.64     90.09 o 
   9  10  13       17.06      -86.56    183.88 o 
  10  10  13      658.88      820.42     95.28 o 
  11  10  13        5.64      113.63    181.47 o 
  12  10  13      289.28     -164.04    246.91 o 
  13  10  13       19.20     -116.40    242.27 o 
   1  11  13      197.84      248.20    195.19 o 
   2  11  13      392.01       84.52    235.59 o 
   3  11  13     1986.32     1641.94    138.28 o 
   4  11  13       97.33      231.71    184.62 o 
   5  11  13      120.62      212.05    219.83 o 
   6  11  13     1003.96      852.67     93.24 o 
   7  11  13      934.83      921.62     96.95 o 
   8  11  13      534.44      531.25     91.75 o 
   9  11  13       80.68     -114.74    219.29 o 
  10  11  13       63.31       69.32    211.87 o 
  11  11  13      715.19      677.13    100.83 o 
   0  12  13      668.50      605.39     94.91 o 
   1  12  13       56.13      -65.44    241.90 o 
   2  12  13        2.61      225.77    179.61 o 
   3  12  13        0.32       91.20    172.21 o 
   4  12  13        6.59      159.96    187.03 o 
   5  12  13       68.25     -257.28    257.28 o 
   6  12  13      149.04      222.99     85.26 o 
   7  12  13       19.81     -237.45    237.45 o 
   8  12  13       19.75      -95.65    224.47 o 
   0   0  14    26301.53    28561.01    599.27 o 
   1   0  14    11946.08    12597.42    288.22 o 
   2   0  14    10722.29    12086.46    285.21 o 
   3   0  14     1839.72     1883.84    112.91 o 
   4   0  14      150.24      222.62     54.49 o 
   5   0  14     1188.95     1292.72    111.04 o 
   6   0  14    11950.02    12847.29    446.36 o 
   7   0  14        0.46     -149.40    149.40 o 
   8   0  14     2458.92     2501.47    184.81 o 
   9   0  14     7041.82     8246.22    379.07 o 
  10   0  14      189.67      178.69    132.53 o 
  11   0  14      711.55      233.00    218.73 o 
  12   0  14      520.52      522.73     76.37 o 
  13   0  14     4941.60     5339.18    382.40 o 
  14   0  14     4562.49     4817.20    382.22 o 
  15   0  14     1209.46     1259.54    121.23 o 
  16   0  14       18.47      126.61    212.80 o 
  17   0  14     1568.22     1344.24    119.93 o 
  18   0  14      103.27       45.60    208.72 o 
  19   0  14      742.76      999.47    105.84 o 
  20   0  14      746.93      838.03    108.81 o 
   1   1  14     4784.35     5103.62    137.32 o 
   2   1  14     1524.80     1596.82     67.74 o 
   3   1  14      255.93       97.69    157.19 o 
   4   1  14      289.49      268.59     56.53 o 
   5   1  14     3038.98     3073.86    239.12 o 
   6   1  14       83.28      200.38     55.79 o 
   7   1  14     1890.96     2036.02    152.37 o 
   8   1  14      611.72      182.58    198.71 o 
   9   1  14       10.29      188.15    155.15 o 
  10   1  14      314.20      101.95    176.65 o 
  11   1  14     4082.99     4626.46    311.59 o 
  12   1  14       38.41       64.51    173.50 o 
  13   1  14     3357.23     3212.70    294.73 o 
  14   1  14        3.31      -54.86    183.14 o 
  15   1  14       12.37     -195.93    195.93 o 
  16   1  14        1.40      123.08    105.29 o 
  17   1  14      165.95      250.61    238.19 o 
  18   1  14       53.01      260.81    200.19 o 
  19   1  14      145.46      322.72    265.07 o 
  20   1  14       64.55       94.72    275.82 o 
   0   2  14     3215.86     2945.78    242.64 o 
   1   2  14     3699.59     3844.97    252.83 o 
   2   2  14     7316.38     7603.56    334.58 o 
   3   2  14     1214.95     1111.44    100.65 o 
   4   2  14     2281.80     2044.73    141.81 o 
   5   2  14     4505.93     4243.50    271.56 o 
   6   2  14     3267.33     3277.02    255.24 o 
   7   2  14      960.10      905.49     86.56 o 
   8   2  14     2669.17     3138.74    238.74 o 
   9   2  14     1560.53     1916.47    157.56 o 
  10   2  14      814.73      782.41     76.18 o 
  11   2  14      207.77      200.38     66.73 o 
  12   2  14     1232.11     1427.11    129.19 o 
  13   2  14       74.15      -33.74    180.36 o 
  14   2  14     3321.76     3152.09    234.49 o 
  15   2  14     1208.26     1174.83    110.11 o 
  16   2  14     1366.96     1497.54    130.86 o 
  17   2  14       71.73      -83.78    241.34 o 
  18   2  14      244.34      290.46    265.62 o 
  19   2  14        5.00     -234.30    254.13 o 
  20   2  14      164.28      319.94    237.07 o 
   1   3  14     7196.34     7245.07    328.27 o 
   2   3  14     3482.05     3487.04    241.34 o 
   3   3  14     5217.61     5565.32    301.21 o 
   4   3  14      328.78      436.71     58.57 o 
   5   3  14        8.02      158.30    150.33 o 
   6   3  14      588.74      549.05     65.81 o 
   7   3  14     5653.24     5779.23    319.94 o 
   8   3  14     3142.73     3359.50    271.93 o 
   9   3  14      436.84      230.96    191.48 o 
  10   3  14       99.29      143.85    175.53 o 
  11   3  14     3987.81     4166.02    305.85 o 
  12   3  14      410.63      455.62     74.14 o 
  13   3  14     1913.04     1738.70    158.12 o 
  14   3  14        3.05      -40.22    189.07 o 
  15   3  14      253.77       39.66    228.92 o 
  16   3  14     1367.73     1392.26    122.34 o 
  17   3  14     2371.97     2725.38    236.15 o 
  18   3  14       21.24      -42.26    240.60 o 
  19   3  14      320.88      119.19    239.49 o 
  20   3  14       91.30      -73.03    276.93 o 
   0   4  14     2879.78     2600.26    246.53 o 
   1   4  14     5027.72     5217.58    299.73 o 
   2   4  14      417.27      495.47     57.46 o 
   3   4  14       46.94      174.98    127.16 o 
   4   4  14     3628.87     3733.02    283.60 o 
   5   4  14       38.13      -54.49    145.32 o 
   6   4  14        8.78     -152.37    152.37 o 
   7   4  14       81.19      -45.23    170.35 o 
   8   4  14     1452.84     1747.78    150.88 o 
   9   4  14     1398.13     1558.15    124.38 o 
  10   4  14     1226.35     1434.52    139.39 o 
  11   4  14      415.50      473.97     73.03 o 
  12   4  14     2035.31     2040.09    191.66 o 
  13   4  14      248.45      201.49    185.18 o 
  14   4  14     1136.77     1547.41    141.43 o 
  15   4  14     1113.85      966.11     99.54 o 
  16   4  14      562.33      647.65     86.75 o 
  17   4  14       11.15       42.82    218.36 o 
  18   4  14     1513.54     1616.91    150.51 o 
  19   4  14      323.93      222.43     99.72 o 
   1   5  14      389.20      357.19     57.83 o 
   2   5  14      322.91      346.26     59.69 o 
   3   5  14     4863.48     4723.59    318.64 o 
   4   5  14      502.79      582.04     66.18 o 
   5   5  14      182.70      204.27     56.72 o 
   6   5  14        4.15      -76.56    155.71 o 
   7   5  14     2955.14     3011.95    266.92 o 
   8   5  14     1613.35     1742.03    157.75 o 
   9   5  14     2829.89     2761.35    189.99 o 
  10   5  14       39.23      170.72    163.49 o 
  11   5  14     1229.14     1070.65    104.54 o 
  12   5  14      608.45      559.61     80.45 o 
  13   5  14      317.75      297.32     79.15 o 
  14   5  14      102.00     -140.51    205.75 o 
  15   5  14      111.70       22.25    216.14 o 
  16   5  14      281.30      304.74     88.42 o 
  17   5  14     1438.69     1602.45    140.14 o 
  18   5  14        0.10     -167.01    223.36 o 
  19   5  14      140.44      -23.17    240.78 o 
   0   6  14      474.72      352.01     63.02 o 
   1   6  14      250.10      129.93     58.02 o 
   2   6  14      454.11      218.92    171.83 o 
   3   6  14     3340.81     3026.41    265.07 o 
   4   6  14     8297.47     8408.22    391.30 o 
   5   6  14     1277.75     1148.13    102.69 o 
   6   6  14       55.01      141.62    151.81 o 
   7   6  14     2576.49     2503.32    243.57 o 
   8   6  14        4.94     -181.10    181.10 o 
   9   6  14     4778.46     5282.28    357.19 o 
  10   6  14     1095.23     1036.18    101.95 o 
  11   6  14      350.22      415.40     76.18 o 
  12   6  14     1432.56     1583.56    143.85 o 
  13   6  14      377.63      449.13     79.89 o 
  14   6  14       45.51      104.17    187.59 o 
  15   6  14      408.63      444.87     87.12 o 
  16   6  14      303.53      290.84     93.42 o 
  17   6  14      500.02      573.88     99.72 o 
  18   6  14      428.04      312.52    102.13 o 
   1   7  14     2814.91     2792.86    262.66 o 
   2   7  14      117.48       97.69     74.89 o 
   3   7  14      293.36      -17.24    173.87 o 
   4   7  14        3.59     -130.31    161.63 o 
   5   7  14      125.32       96.95    150.88 o 
   6   7  14      182.24      -14.27    172.76 o 
   7   7  14      148.09      -49.87    198.90 o 
   8   7  14       65.67      193.52    154.41 o 
   9   7  14      167.84       71.36    181.28 o 
  10   7  14      506.02      545.15     77.11 o 
  11   7  14     3295.19     3316.69    326.23 o 
  12   7  14       77.39     -102.50    197.23 o 
  13   7  14       22.48      -60.98    199.45 o 
  14   7  14       23.33     -109.37    243.01 o 
  15   7  14       92.70      -87.86    227.81 o 
  16   7  14        8.79      186.11    192.03 o 
  17   7  14       73.26      -70.81    268.40 o 
   0   8  14     2591.94     2760.23    255.06 o 
   1   8  14      676.03      561.65     74.51 o 
   2   8  14     2400.99     2530.38    181.47 o 
   3   8  14      180.95      240.23    192.96 o 
   4   8  14     2573.46     2548.18    195.19 o 
   5   8  14     3228.33     3317.80    302.51 o 
   6   8  14     1047.19     1004.67     93.05 o 
   7   8  14        5.05      -16.31    165.71 o 
   8   8  14       87.50       20.02    195.19 o 
   9   8  14      531.51      593.35     78.22 o 
  10   8  14      466.45      516.42     85.08 o 
  11   8  14      444.89      267.10    230.04 o 
  12   8  14      370.69      232.26    192.40 o 
  13   8  14       80.40      281.56    222.43 o 
  14   8  14       45.90      114.36    206.12 o 
  15   8  14      743.89      717.36     99.72 o 
  16   8  14      107.15      318.82    261.36 o 
   1   9  14     1162.28     1123.30    105.66 o 
   2   9  14      166.51     -124.94    198.52 o 
   3   9  14     1211.51     1135.34    101.39 o 
   4   9  14      419.87      168.87    206.12 o 
   5   9  14      575.86      670.27     78.78 o 
   6   9  14      268.12      115.29    120.67 o 
   7   9  14     2403.70     2235.10    200.94 o 
   8   9  14        5.72      118.26    197.04 o 
   9   9  14      580.01      603.91     86.75 o 
  10   9  14      229.68      179.61    154.97 o 
  11   9  14      525.80      490.29     84.71 o 
  12   9  14      394.84      225.96    243.57 o 
  13   9  14        6.84       23.17    181.10 o 
  14   9  14       33.59      289.17    194.07 o 
   0  10  14     1186.63     1066.39    101.39 o 
   1  10  14       58.50      195.37    202.79 o 
   2  10  14      613.51      631.71     79.52 o 
   3  10  14      317.69      291.02     74.51 o 
   4  10  14     1547.58     1512.00    145.32 o 
   5  10  14       33.59       41.70    182.21 o 
   6  10  14      245.52      312.15    212.24 o 
   7  10  14       15.78       77.48    112.89 o 
   8  10  14      870.60      944.61     98.06 o 
   9  10  14      311.14      223.17    220.21 o 
  10  10  14      158.07       68.76    195.74 o 
  11  10  14       47.64      208.34    193.33 o 
  12  10  14      106.91      265.43     85.08 o 
   1  11  14      511.76      449.87     83.41 o 
   2  11  14       45.72     -193.15    193.15 o 
   3  11  14      547.16      572.21     83.96 o 
   4  11  14       56.61      151.44    143.29 o 
   5  11  14        0.36      -20.02    185.36 o 
   6  11  14      383.14      339.96     87.30 o 
   7  11  14      762.28      887.88     96.76 o 
   8  11  14       75.74       21.88    228.92 o 
   9  11  14      191.27      199.08    153.48 o 
  10  11  14       16.24      -71.36    217.80 o 
   0  12  14      605.79      748.87     97.50 o 
   1  12  14      139.88      206.86    208.16 o 
   2  12  14      163.16      254.13    203.72 o 
   3  12  14      315.10      209.09    210.39 o 
   4  12  14      169.72      186.85    253.94 o 
   5  12  14      355.88      526.43     89.34 o 
   6  12  14      424.54      531.99     87.12 o 
   1   1  15      869.93      846.18     79.71 o 
   2   1  15      766.46      790.39     75.07 o 
   3   1  15      981.68      918.84     91.57 o 
   4   1  15      298.33      319.75     61.17 o 
   5   1  15      640.05      621.71     67.29 o 
   6   1  15     6219.02     6913.09    346.63 o 
   7   1  15    12328.68    13349.24    463.40 o 
   8   1  15     1020.11     1108.10     96.02 o 
   9   1  15       91.40       95.46    120.11 o 
  10   1  15      683.16       48.57    225.77 o 
  11   1  15     1423.56     1392.44    135.87 o 
  12   1  15       46.22       18.72    178.50 o 
  13   1  15     3875.82     4252.21    343.10 o 
  14   1  15       52.47      270.07    205.38 o 
  15   1  15     6968.16     6428.55    414.84 o 
  16   1  15     1517.46     1610.25    140.32 o 
  17   1  15        1.71      -43.37    230.22 o 
  18   1  15      124.27      208.53    252.46 o 
  19   1  15      430.14      141.81    262.29 o 
  20   1  15       22.11      -23.17    241.53 o 
   0   2  15     5904.40     5867.83    281.93 o 
   1   2  15       52.84      112.89    129.56 o 
   2   2  15      160.98      122.90     52.46 o 
   3   2  15     1338.36     1215.79    110.66 o 
   4   2  15      113.78       14.83    133.46 o 
   5   2  15    14332.51    13694.02    452.10 o 
   6   2  15     4346.23     3977.88    279.53 o 
   7   2  15     1151.29     1017.27     98.61 o 
   8   2  15      864.85      991.69     93.98 o 
   9   2  15       66.23      -14.27    154.41 o 
  10   2  15      324.90      160.15    194.81 o 
  11   2  15      569.60      480.46     74.14 o 
  12   2  15       84.33      -85.63    205.56 o 
  13   2  15     2944.07     2571.53    210.94 o 
  14   2  15     2405.41     2011.55    168.68 o 
  15   2  15      146.29      319.19    233.93 o 
  16   2  15      189.09     -236.89    236.89 o 
  17   2  15      602.84      518.83     93.98 o 
  18   2  15      579.13      210.01    274.34 o 
  19   2  15      371.18      144.21    266.55 o 
   1   3  15     6796.29     7003.36    341.62 o 
   2   3  15      105.32      109.74     73.77 o 
   3   3  15     1649.55     1406.90    123.27 o 
   4   3  15     2363.67     2257.90    169.42 o 
   5   3  15     7463.16     7756.67    378.32 o 
   6   3  15     2073.52     1956.13    159.78 o 
   7   3  15      331.52      289.72     68.39 o 
   8   3  15      422.95      164.79    121.41 o 
   9   3  15     4151.35     4136.36    308.26 o 
  10   3  15        1.49     -118.82    168.87 o 
  11   3  15      534.10      573.32     75.63 o 
  12   3  15       54.04     -217.99    217.99 o 
  13   3  15     1537.64     1542.21    148.84 o 
  14   3  15      232.78      139.02    148.47 o 
  15   3  15     1619.90     1590.59    138.28 o 
  16   3  15        6.36      108.44    230.41 o 
  17   3  15      149.12      167.38    166.08 o 
  18   3  15       31.48       47.45    203.90 o 
  19   3  15      654.01      400.39    110.85 o 
   0   4  15     4329.27     4589.76    301.21 o 
   1   4  15      347.55      423.18     62.28 o 
   2   4  15     3063.57     2921.12    258.40 o 
   3   4  15      270.44      274.71     64.32 o 
   4   4  15     2163.20     1866.42    172.21 o 
   5   4  15     4823.27     4977.35    319.19 o 
   6   4  15      733.72      816.89     76.93 o 
   7   4  15      143.06      235.59    177.20 o 
   8   4  15     1364.00     1466.77    126.61 o 
   9   4  15      486.36      248.57    214.47 o 
  10   4  15     1533.66     1855.67    185.18 o 
  11   4  15      537.26      381.48     82.31 o 
  12   4  15        9.72      -39.66    186.48 o 
  13   4  15     1474.83     1292.91    116.03 o 
  14   4  15     1293.90     1305.69    117.33 o 
  15   4  15     1771.23     1519.79    147.17 o 
  16   4  15      330.34      196.67    250.61 o 
  17   4  15      204.65      270.44     89.71 o 
  18   4  15      155.93      310.67    258.02 o 
   1   5  15     1488.76     1634.71    148.29 o 
   2   5  15      966.03      871.94     86.93 o 
   3   5  15    11720.60    11794.98    450.80 o 
   4   5  15       45.97       43.56     62.47 o 
   5   5  15     4056.34     4067.04    298.43 o 
   6   5  15       68.97      -95.09    177.76 o 
   7   5  15       48.85       63.95    167.75 o 
   8   5  15      685.78      607.25     78.22 o 
   9   5  15      883.07      980.01     94.17 o 
  10   5  15      164.89      175.90     69.51 o 
  11   5  15     2590.81     2461.06    201.86 o 
  12   5  15     1131.77     1285.67    127.35 o 
  13   5  15      203.86      317.34    216.51 o 
  14   5  15       22.57      126.79    202.79 o 
  15   5  15      116.55     -217.25    217.25 o 
  16   5  15      196.57      -18.91    251.16 o 
  17   5  15     1188.49     1304.77    120.49 o 
  18   5  15      197.02      198.71    234.67 o 
   0   6  15      726.67      554.97     70.06 o 
   1   6  15      304.78      235.22    172.95 o 
   2   6  15       43.02      -78.22    188.70 o 
   3   6  15       33.86       31.70    151.63 o 
   4   6  15      545.83      445.80     73.22 o 
   5   6  15      186.80      194.63    183.32 o 
   6   6  15      971.84     1048.04     93.80 o 
   7   6  15       12.18      137.54    168.68 o 
   8   6  15       28.51       17.61    172.76 o 
   9   6  15      193.32      215.58    182.58 o 
  10   6  15      138.23       76.56    180.36 o 
  11   6  15      123.15      192.96    204.09 o 
  12   6  15      319.24      272.67     80.64 o 
  13   6  15        1.18      166.83    191.85 o 
  14   6  15       55.40      107.51    181.28 o 
  15   6  15      607.59      539.77     87.86 o 
  16   6  15       13.16     -116.40    222.25 o 
  17   6  15       14.44      147.55    213.54 o 
   1   7  15      100.32      -86.00    192.03 o 
   2   7  15      817.73     1186.88    116.78 o 
   3   7  15     6861.48     6264.70    361.83 o 
   4   7  15      181.75      205.75    195.56 o 
   5   7  15      540.45      524.57     73.96 o 
   6   7  15      269.89      167.75    131.98 o 
   7   7  15        1.63      215.76    153.11 o 
   8   7  15     1549.30     1617.84    145.32 o 
   9   7  15       49.50      -17.61    201.86 o 
  10   7  15        4.86      -97.88    167.38 o 
  11   7  15     3147.92     3832.55    337.92 o 
  12   7  15     1615.13     1529.79    131.79 o 
  13   7  15       39.66      236.89    182.40 o 
  14   7  15        4.58      -19.84    210.94 o 
  15   7  15       19.34      -23.17    211.68 o 
  16   7  15      218.52      -68.95    253.39 o 
   0   8  15     1807.55     1789.86    174.79 o 
   1   8  15      486.92      409.84     71.73 o 
   2   8  15      314.75      266.55    182.95 o 
   3   8  15        3.02      142.73    125.86 o 
   4   8  15      995.22      737.00     91.20 o 
   5   8  15      291.48      260.06    176.46 o 
   6   8  15       29.02       57.27    162.37 o 
   7   8  15       86.79     -214.09    214.09 o 
   8   8  15       10.74      -99.54    210.20 o 
   9   8  15      384.57      341.80     83.96 o 
  10   8  15     2051.65     2200.25    199.82 o 
  11   8  15       16.34       42.63    182.77 o 
  12   8  15        1.97     -112.70    223.17 o 
  13   8  15      361.43      341.25    268.59 o 
  14   8  15      190.19      139.39    229.85 o 
  15   8  15      138.04      195.37    232.45 o 
   1   9  15      464.88      285.83    226.14 o 
   2   9  15      295.72      434.86     73.96 o 
   3   9  15      616.61      641.54     84.34 o 
   4   9  15       18.93     -118.26    213.54 o 
   5   9  15      417.82       37.82    228.74 o 
   6   9  15       57.68      -22.62    202.23 o 
   7   9  15      229.77      188.15     81.19 o 
   8   9  15      163.87      146.06    192.22 o 
   9   9  15      754.02      786.31     90.09 o 
  10   9  15       87.16       62.84    225.40 o 
  11   9  15      872.53     1139.80    105.84 o 
  12   9  15       52.28       91.20    239.30 o 
  13   9  15       95.83     -188.15    245.79 o 
   0  10  15     2958.89     3609.75    306.96 o 
   1  10  15     1027.80     1192.43    113.45 o 
   2  10  15        7.57       42.26    184.07 o 
   3  10  15       17.03     -123.27    196.48 o 
   4  10  15      584.22      314.00    253.76 o 
   5  10  15      111.84       84.71    169.61 o 
   6  10  15      471.16      407.61     86.75 o 
   7  10  15       14.79       63.95    174.25 o 
   8  10  15      448.12      291.76    226.33 o 
   9  10  15     1040.62      985.76     98.79 o 
  10  10  15      153.14      279.72    222.06 o 
  11  10  15        1.20      218.36    230.78 o 
   1  11  15      802.08      669.53     93.42 o 
   2  11  15      254.09      -87.86    190.73 o 
   3  11  15      129.68      256.36     75.44 o 
   4  11  15       76.26      226.51     74.70 o 
   5  11  15      836.90      681.39     92.50 o 
   6  11  15      654.83      368.13    298.62 o 
   7  11  15      582.89      681.02     87.86 o 
   8  11  15       10.46     -165.34    201.31 o 
   0  12  15      452.58      122.90    265.99 o 
   1  12  15        0.75       50.42    228.55 o 
   2  12  15      234.19      -68.76    237.82 o 
   3  12  15      182.07        1.48    235.96 o 
   0   0  16     3501.21     3793.81    277.68 o 
   1   0  16      882.42      800.76     71.55 o 
   2   0  16        9.65        0.93    128.83 o 
   3   0  16      110.55      -69.88    167.94 o 
   4   0  16     1928.01     1744.08    164.60 o 
   5   0  16     6236.84     6114.37    351.63 o 
   6   0  16    10041.62    10441.83    438.94 o 
   7   0  16      750.57      657.11     80.08 o 
   8   0  16     4749.40     5348.82    328.46 o 
   9   0  16      146.21      118.07    185.92 o 
  10   0  16       17.69     -178.87    194.81 o 
  11   0  16     1084.42     1102.90    100.09 o 
  12   0  16      776.84      717.91     88.97 o 
  13   0  16      276.98      423.37     81.38 o 
  14   0  16     6164.39     6361.26    458.22 o 
  15   0  16      316.72      192.40    253.39 o 
  16   0  16        2.93       68.39    220.02 o 
  17   0  16      277.06      177.57     97.88 o 
  18   0  16      879.96      324.94    330.87 o 
  19   0  16      393.55      278.79    210.94 o 
   1   1  16      598.26      603.17     63.58 o 
   2   1  16      352.21      307.70     62.10 o 
   3   1  16      214.58      250.79     57.46 o 
   4   1  16      664.29      572.77     66.36 o 
   5   1  16       41.60      -31.14    169.98 o 
   6   1  16     4283.72     4596.43    309.00 o 
   7   1  16      169.73      143.48    185.36 o 
   8   1  16     1776.82     1947.24    178.13 o 
   9   1  16      187.21      -18.17    187.22 o 
  10   1  16       45.34      136.43    187.22 o 
  11   1  16       64.72      126.61    186.85 o 
  12   1  16       16.43     -113.45    188.89 o 
  13   1  16      512.16      354.60    251.90 o 
  14   1  16      129.81     -101.76    229.29 o 
  15   1  16      423.93      443.20     92.13 o 
  16   1  16      522.00      618.00     91.57 o 
  17   1  16       18.54      117.33    194.07 o 
  18   1  16        2.35      169.05    230.41 o 
  19   1  16       61.09      328.46    246.35 o 
   0   2  16     1518.51     1615.80    149.59 o 
   1   2  16      939.58     1066.95     98.79 o 
   2   2  16       47.66       83.05    155.34 o 
   3   2  16       80.42       13.90    146.25 o 
   4   2  16       28.24      138.84     54.86 o 
   5   2  16     1971.97     1860.66    162.56 o 
   6   2  16     5768.99     5334.36    343.47 o 
   7   2  16     1107.74     1008.01     91.01 o 
   8   2  16     4677.20     4285.02    301.58 o 
   9   2  16        2.91      -33.55    167.38 o 
  10   2  16      524.24      509.74     72.10 o 
  11   2  16      305.02      270.81     69.32 o 
  12   2  16     1037.81      825.98     90.46 o 
  13   2  16       24.61      -17.80    191.10 o 
  14   2  16     4550.01     4961.97    392.41 o 
  15   2  16      176.40      272.11    234.49 o 
  16   2  16      223.90      283.05    227.25 o 
  17   2  16        9.94       47.08    225.77 o 
  18   2  16        0.67       -1.30    218.92 o 
  19   2  16        5.56      -48.01    263.96 o 
   1   3  16      880.00      820.97     77.11 o 
   2   3  16     2465.53     2568.01    230.22 o 
   3   3  16     4049.15     3594.36    290.09 o 
   4   3  16     1011.69      939.79     86.19 o 
   5   3  16     1014.48     1096.24    100.83 o 
   6   3  16     2669.09     2782.47    187.59 o 
   7   3  16      693.99      720.87     73.96 o 
   8   3  16     2087.46     1951.49    184.07 o 
   9   3  16       15.00      -82.31    186.66 o 
  10   3  16     1056.44     1012.26     98.25 o 
  11   3  16        2.37     -111.22    190.55 o 
  12   3  16     1832.12     1980.78    159.22 o 
  13   3  16     1400.27     1465.66    128.28 o 
  14   3  16      104.88      121.60    228.00 o 
  15   3  16       92.94     -193.15    245.79 o 
  16   3  16     1629.37     1605.24    149.59 o 
  17   3  16      162.08      166.64    202.05 o 
  18   3  16       36.32      245.98    240.23 o 
   0   4  16       65.00      -33.00    179.61 o 
   1   4  16     1693.14     1750.01    151.26 o 
   2   4  16       11.87       12.97    163.30 o 
   3   4  16       95.46     -179.43    179.43 o 
   4   4  16     3197.44     3010.28    207.05 o 
   5   4  16     1172.81     1159.99    110.85 o 
   6   4  16      189.88      271.93     63.02 o 
   7   4  16      377.90      149.03    176.09 o 
   8   4  16     1497.76     1646.01    144.76 o 
   9   4  16     1895.50     1955.76    170.35 o 
  10   4  16     3016.17     3842.01    313.82 o 
  11   4  16      648.74      729.96     87.12 o 
  12   4  16     2948.44     2742.62    207.60 o 
  13   4  16       84.35      203.72    163.67 o 
  14   4  16      396.26      325.87     87.12 o 
  15   4  16       40.74      -45.78    228.18 o 
  16   4  16      486.96      421.51     95.84 o 
  17   4  16       80.61      190.73    245.24 o 
  18   4  16     2297.56     2023.24    199.64 o 
   1   5  16      242.21      127.90     99.16 o 
   2   5  16     1034.21      946.46     90.09 o 
   3   5  16      218.07      -32.25    203.16 o 
   4   5  16     1937.55     1774.47    174.42 o 
   5   5  16      543.80      649.14     69.51 o 
   6   5  16     1094.61     1066.02     97.69 o 
   7   5  16      147.70       87.67    178.87 o 
   8   5  16       78.91      -17.80    198.52 o 
   9   5  16      170.23      -19.65    189.62 o 
  10   5  16       29.45     -215.58    215.58 o 
  11   5  16     1834.60     2155.21    196.67 o 
  12   5  16      668.66      628.20     89.16 o 
  13   5  16      211.12      147.92    212.24 o 
  14   5  16        5.16      152.18    185.92 o 
  15   5  16      254.53      137.91    213.54 o 
  16   5  16      831.22      876.21    101.58 o 
  17   5  16      292.46      266.92    231.33 o 
   0   6  16     2818.40     3409.18    267.85 o 
   1   6  16       78.46     -135.13    161.63 o 
   2   6  16      761.95      778.90     77.67 o 
   3   6  16       71.36      120.30    170.91 o 
   4   6  16     8916.10     8565.78    419.29 o 
   5   6  16      185.72      209.09    169.61 o 
   6   6  16       56.29       70.62    186.85 o 
   7   6  16     1185.49     1086.22     97.13 o 
   8   6  16        1.31     -113.99    192.96 o 
   9   6  16       27.92      -17.80    190.73 o 
  10   6  16     4949.82     4643.52    376.47 o 
  11   6  16      125.19      221.13    209.27 o 
  12   6  16     1776.83     1855.85    156.82 o 
  13   6  16      367.54       86.75    247.09 o 
  14   6  16       35.40       69.51    201.68 o 
  15   6  16      262.80      256.54    227.44 o 
  16   6  16      815.62      872.50    102.69 o 
   1   7  16       66.95       87.86    160.15 o 
   2   7  16       72.05      -53.02    209.83 o 
   3   7  16       64.25      106.77    169.05 o 
   4   7  16      378.73      214.47    229.48 o 
   5   7  16      156.01      126.42    215.95 o 
   6   7  16       64.90       39.48    183.70 o 
   7   7  16       32.79      140.32    103.62 o 
   8   7  16      358.33      233.56    213.17 o 
   9   7  16      290.17      255.24     83.59 o 
  10   7  16        3.04      104.73    193.33 o 
  11   7  16        2.53     -105.66    208.34 o 
  12   7  16       28.20     -154.04    199.08 o 
  13   7  16        4.63     -201.31    237.45 o 
  14   7  16       54.46     -210.01    225.03 o 
  15   7  16       49.35      -45.41    241.16 o 
   0   8  16       43.64      -53.75    179.61 o 
   1   8  16     1004.64      996.51     95.84 o 
   2   8  16     1333.23     1475.86    122.90 o 
   3   8  16        0.22     -193.70    193.70 o 
   4   8  16     5065.36     5511.00    363.12 o 
   5   8  16       20.64     -187.96    187.96 o 
   6   8  16       30.14      -99.91    194.44 o 
   7   8  16        0.21      118.63    191.29 o 
   8   8  16      766.13      790.39     86.93 o 
   9   8  16      700.76      685.47     96.21 o 
  10   8  16     2042.41     2107.39    177.20 o 
  11   8  16       15.90       47.08    219.29 o 
  12   8  16     1918.62     1782.26    177.02 o 
  13   8  16       13.68      -25.39    257.47 o 
  14   8  16       80.35     -193.15    250.42 o 
   1   9  16     1011.64      919.76     90.83 o 
   2   9  16     1965.09     2010.99    154.04 o 
   3   9  16      855.65      742.01     91.57 o 
   4   9  16      349.00      306.04     80.64 o 
   5   9  16       87.59     -163.86    212.43 o 
   6   9  16      121.37      251.90    178.13 o 
   7   9  16      110.41     -215.02    218.18 o 
   8   9  16      425.23      172.95    228.92 o 
   9   9  16       91.63      247.46    216.88 o 
  10   9  16      131.30      296.95    210.39 o 
  11   9  16      282.86      -48.94    273.78 o 
  12   9  16      952.09      866.57    104.54 o 
   0  10  16      798.79      760.91     95.65 o 
   1  10  16       19.22      106.40    180.91 o 
   2  10  16      602.40      577.22     86.56 o 
   3  10  16       12.81     -152.74    197.41 o 
   4  10  16      545.05      566.47     81.93 o 
   5  10  16        0.08        2.60    209.27 o 
   6  10  16      798.10      754.24     94.17 o 
   7  10  16      119.92       91.20    221.13 o 
   8  10  16      540.07      469.52     92.68 o 
   9  10  16       16.52     -145.51    240.04 o 
  10  10  16      275.76      -22.43    264.33 o 
   1  11  16      456.63      276.56     88.23 o 
   2  11  16      429.86      462.66     86.56 o 
   3  11  16        1.09       45.60    192.03 o 
   4  11  16        4.22      -71.36    195.00 o 
   5  11  16       33.46     -145.13    225.40 o 
   6  11  16      623.99      702.16     94.91 o 
   1   1  17     2822.93     3179.52    265.99 o 
   2   1  17      131.52      130.49     56.90 o 
   3   1  17       34.13     -141.43    149.96 o 
   4   1  17     1672.99     1740.92    162.00 o 
   5   1  17     1101.48     1101.61    109.74 o 
   6   1  17       55.40       49.12    194.63 o 
   7   1  17    10566.01    11353.63    476.01 o 
   8   1  17     1372.23     1605.98    134.57 o 
   9   1  17      765.29      691.95     80.64 o 
  10   1  17       11.94     -192.77    192.77 o 
  11   1  17       93.62      171.28    184.99 o 
  12   1  17      749.86      661.00     85.45 o 
  13   1  17     4417.30     4702.09    389.07 o 
  14   1  17       99.97      223.73     86.56 o 
  15   1  17     1374.08     1450.64    127.35 o 
  16   1  17      104.57      -27.06    261.92 o 
  17   1  17      398.31      334.58     96.95 o 
  18   1  17       36.20      178.50    176.83 o 
   0   2  17      438.01      486.02     66.73 o 
   1   2  17     2556.76     2743.18    246.16 o 
   2   2  17     2275.13     2358.92    173.50 o 
   3   2  17      287.99      265.07     61.91 o 
   4   2  17       34.65      -60.61    161.82 o 
   5   2  17      823.03      840.81     83.23 o 
   6   2  17     1010.85     1088.63     94.72 o 
   7   2  17        6.87      -65.81    122.34 o 
   8   2  17      157.88       86.38    178.32 o 
   9   2  17     1979.67     2265.69    188.15 o 
  10   2  17      210.09       44.49    130.12 o 
  11   2  17       43.14       34.48    182.77 o 
  12   2  17      211.61       39.85    149.22 o 
  13   2  17      861.33      862.12     93.42 o 
  14   2  17      112.79     -223.36    223.36 o 
  15   2  17      499.08      547.19     88.23 o 
  16   2  17       34.85      -42.08    225.03 o 
  17   2  17      143.39      -47.27    228.92 o 
  18   2  17       60.16      272.11    198.52 o 
   1   3  17      476.38      183.70    185.92 o 
   2   3  17      551.50      499.18     71.18 o 
   3   3  17      127.36     -168.68    168.68 o 
   4   3  17        1.77     -141.62    170.16 o 
   5   3  17     1201.24     1193.36    106.95 o 
   6   3  17       84.28      113.99    161.82 o 
   7   3  17     5757.88     5553.09    352.56 o 
   8   3  17      584.47      639.32     80.26 o 
   9   3  17      819.81      670.09     83.41 o 
  10   3  17       25.54      128.83    158.30 o 
  11   3  17     2909.31     3259.04    301.77 o 
  12   3  17      411.52      410.02     86.56 o 
  13   3  17     1083.05     1211.34    110.29 o 
  14   3  17      152.27      204.82    154.22 o 
  15   3  17     2045.04     1904.59    175.72 o 
  16   3  17      244.58       95.46    254.50 o 
  17   3  17       87.32      -99.54    263.59 o 
   0   4  17       31.31      -63.95    158.12 o 
   1   4  17      337.42      451.54     68.95 o 
   2   4  17     1325.13     1302.54    118.26 o 
   3   4  17      667.88      533.66     73.96 o 
   4   4  17       60.62      164.97    155.71 o 
   5   4  17     5195.90     5516.57    339.96 o 
   6   4  17      227.48      192.59    205.56 o 
   7   4  17      313.66      266.55    181.10 o 
   8   4  17      288.34      163.67    206.49 o 
   9   4  17      981.98     1073.62    106.77 o 
  10   4  17      184.69       98.06    194.44 o 
  11   4  17       83.60      160.33    185.74 o 
  12   4  17        1.49     -188.70    230.59 o 
  13   4  17      949.48     1036.18    100.46 o 
  14   4  17        9.31       88.23    202.42 o 
  15   4  17      856.76      896.60    102.69 o 
  16   4  17      235.10     -265.26    271.74 o 
  17   4  17      132.57     -246.53    289.91 o 
   1   5  17      765.79      629.30     72.85 o 
   2   5  17      149.45      -53.38    169.79 o 
   3   5  17     3361.42     3594.55    299.91 o 
   4   5  17       13.11     -195.56    195.56 o 
   5   5  17     1263.17     1202.45    116.59 o 
   6   5  17       94.62       17.98    207.79 o 
   7   5  17       44.65      219.83    168.68 o 
   8   5  17      158.10      -40.96    215.76 o 
   9   5  17     1706.35     1982.45    155.89 o 
  10   5  17       38.09     -202.60    202.60 o 
  11   5  17     5490.21     5417.78    400.57 o 
  12   5  17      345.60      256.73    232.63 o 
  13   5  17       10.45      153.11    203.53 o 
  14   5  17       91.18     -111.22    231.52 o 
  15   5  17      229.38       47.27    248.20 o 
  16   5  17       70.63     -257.65    257.65 o 
   0   6  17      224.84       70.81    171.83 o 
   1   6  17       19.81     -194.44    194.44 o 
   2   6  17     1518.08     1346.47    124.19 o 
   3   6  17       97.36      125.68    192.40 o 
   4   6  17       45.14     -210.76    210.76 o 
   5   6  17     3464.36     3644.97    322.35 o 
   6   6  17      520.99      584.63     78.78 o 
   7   6  17        2.98      134.94    170.16 o 
   8   6  17      241.06      274.34    194.07 o 
   9   6  17       44.71       59.32    181.28 o 
  10   6  17      165.79       85.08    193.70 o 
  11   6  17       26.90     -168.87    212.61 o 
  12   6  17       16.56      -23.17    200.56 o 
  13   6  17       18.58     -232.82    232.82 o 
  14   6  17      235.84      187.78    210.01 o 
  15   6  17      133.22       22.62    190.55 o 
   1   7  17      352.70      277.86    202.60 o 
   2   7  17       98.98        2.23    183.51 o 
   3   7  17     4717.34     4534.34    349.04 o 
   4   7  17      865.96      781.85     89.16 o 
   5   7  17     1912.28     1926.84    158.49 o 
   6   7  17        3.00      -19.65    203.53 o 
   7   7  17     1020.86     1053.78     95.46 o 
   8   7  17      739.28      810.22     87.67 o 
   9   7  17     1605.61     1377.43    123.08 o 
  10   7  17       40.81      279.90    212.05 o 
  11   7  17     2226.85     1991.72    173.69 o 
  12   7  17      691.17      367.21    260.25 o 
  13   7  17       28.50      128.46    140.88 o 
  14   7  17        6.96      -21.69    221.13 o 
   0   8  17      198.74      -59.32    218.73 o 
   1   8  17      243.08      255.24    188.15 o 
   2   8  17      870.47      612.81     82.68 o 
   3   8  17      826.71      727.92     85.63 o 
   4   8  17       50.79      138.28    210.76 o 
   5   8  17      386.52      529.95     83.23 o 
   6   8  17       29.58        0.74    168.12 o 
   7   8  17      160.53      200.38    144.39 o 
   8   8  17       20.55       85.26    187.96 o 
   9   8  17      294.55      362.94     80.26 o 
  10   8  17       46.50      -43.74    225.58 o 
  11   8  17      562.57      430.97     96.39 o 
  12   8  17      149.09      117.89    232.82 o 
  13   8  17      126.87       26.32    255.98 o 
   1   9  17      118.11       63.95    201.86 o 
   2   9  17       34.25      147.36    187.22 o 
   3   9  17     1751.88     1802.28    162.93 o 
   4   9  17      317.17      424.85     82.31 o 
   5   9  17      403.32      215.39    210.01 o 
   6   9  17      131.02      239.12    214.65 o 
   7   9  17       28.80      -19.47    217.25 o 
   8   9  17      505.43      551.27     88.97 o 
   9   9  17      275.59      285.83     88.23 o 
  10   9  17      103.10      330.87    236.15 o 
  11   9  17     1436.51     1618.77    156.82 o 
   0  10  17        0.35      157.93    206.12 o 
   1  10  17      792.90      204.27    293.06 o 
   2  10  17      411.79      293.80    234.67 o 
   3  10  17      362.93      205.19    244.49 o 
   4  10  17      347.83        0.00    262.48 o 
   5  10  17      796.52      942.94     97.88 o 
   6  10  17      124.47       21.69    251.16 o 
   7  10  17        7.61     -259.69    259.69 o 
   8  10  17      142.48      316.60    230.22 o 
   1  11  17      543.77      578.52     96.39 o 
   2  11  17       12.70      217.80    171.46 o 
   3  11  17      112.59      -70.99    254.69 o 
   4  11  17       11.35      244.68    185.55 o 
   0   0  18     8822.33     8918.90    419.29 o 
   1   0  18      200.77      191.29    155.34 o 
   2   0  18      236.87      356.82     58.94 o 
   3   0  18        6.21        0.00    153.11 o 
   4   0  18      116.36      147.36    157.93 o 
   5   0  18     1853.28     1892.92    178.13 o 
   6   0  18     2458.97     2873.30    276.38 o 
   7   0  18      170.42      195.00    166.27 o 
   8   0  18     2022.54     2140.38    182.40 o 
   9   0  18      108.97      148.10    206.86 o 
  10   0  18      179.34      152.00    197.41 o 
  11   0  18     1395.11     1391.70    129.93 o 
  12   0  18      236.94      249.50    217.25 o 
  13   0  18       13.55      198.15    233.93 o 
  14   0  18     6662.05     8547.24    491.59 o 
  15   0  18      416.92      219.10    200.01 o 
  16   0  18        1.75     -172.02    261.18 o 
  17   0  18      577.99      623.56    100.28 o 
   1   1  18       24.46      -64.14    166.46 o 
   2   1  18      719.82      708.27     76.37 o 
   3   1  18       74.41       83.23    181.47 o 
   4   1  18      613.38      588.34     75.26 o 
   5   1  18      163.01      136.43    175.53 o 
   6   1  18      588.85      569.43     76.93 o 
   7   1  18      312.32      144.95    188.15 o 
   8   1  18       37.54       18.54    182.03 o 
   9   1  18        6.51      208.16    179.61 o 
  10   1  18       65.91     -201.86    201.86 o 
  11   1  18       55.63     -120.67    205.01 o 
  12   1  18      805.96      941.83     93.42 o 
  13   1  18       26.70        1.67    238.93 o 
  14   1  18       29.03       22.79    236.89 o 
  15   1  18       35.09      -67.66    241.16 o 
  16   1  18      237.35      -48.94    279.16 o 
  17   1  18      224.08      217.99    148.10 o 
   0   2  18     8836.14     9497.05    431.34 o 
   1   2  18       61.71      114.74    151.26 o 
   2   2  18     1187.23     1301.43    123.27 o 
   3   2  18      900.83      824.87     77.67 o 
   4   2  18      312.49      354.23     68.03 o 
   5   2  18      608.77      287.68    209.27 o 
   6   2  18     5073.97     5356.79    368.50 o 
   7   2  18      162.35     -193.70    204.27 o 
   8   2  18     2157.19     3044.39    271.00 o 
   9   2  18      113.25     -227.25    227.25 o 
  10   2  18       27.36      -36.89    202.98 o 
  11   2  18      274.09      317.71    221.13 o 
  12   2  18      975.28      851.37     95.46 o 
  13   2  18      159.13      170.54    238.56 o 
  14   2  18     3005.86     3266.09    317.15 o 
  15   2  18      370.47     -180.17    271.37 o 
  16   2  18       82.50       94.91    222.43 o 
  17   2  18       25.36      -46.34    220.76 o 
   1   3  18       21.09       63.77    151.81 o 
   2   3  18     1246.21     1148.87    112.33 o 
   3   3  18      281.14      236.33     67.11 o 
   4   3  18      464.94      581.86     73.59 o 
   5   3  18        1.11      -49.68    178.69 o 
   6   3  18     1162.39     1711.82    164.41 o 
   7   3  18      378.90      337.73     73.59 o 
   8   3  18      293.19      152.74     73.40 o 
   9   3  18        0.55     -183.14    183.14 o 
  10   3  18      454.03      271.93    214.65 o 
  11   3  18       94.78      -21.32    207.97 o 
  12   3  18     1956.49     2340.76    216.51 o 
  13   3  18      201.20       43.19    238.74 o 
  14   3  18        0.66       87.30    210.76 o 
  15   3  18      238.44      181.28     88.42 o 
  16   3  18      647.59      338.85    268.96 o 
   0   4  18      126.97     -174.79    174.79 o 
   1   4  18     1402.21     1139.80    112.15 o 
   2   4  18     6115.87     5840.96    379.07 o 
   3   4  18       27.82       -7.42    126.42 o 
   4   4  18     3507.16     4062.40    316.78 o 
   5   4  18      959.56      777.41     91.57 o 
   6   4  18     1231.03     1235.99    116.59 o 
   7   4  18      455.12      407.98     76.93 o 
   8   4  18      419.53      483.24     77.67 o 
   9   4  18      626.86      692.33     85.26 o 
  10   4  18     1707.05     1842.31    164.97 o 
  11   4  18      206.86      253.57    191.66 o 
  12   4  18     1207.40     1233.03    121.60 o 
  13   4  18       86.68      290.84    207.23 o 
  14   4  18        0.47     -221.13    221.13 o 
  15   4  18      206.16      193.70    208.34 o 
  16   4  18      735.96      671.57    105.47 o 
   1   5  18       15.17     -192.40    192.40 o 
   2   5  18     1531.84     1604.31    142.73 o 
   3   5  18     1568.66     1478.63    138.47 o 
   4   5  18        7.94      165.34    178.50 o 
   5   5  18      223.95      130.31    142.73 o 
   6   5  18     1078.12      930.89     91.75 o 
   7   5  18      930.14      845.25     86.38 o 
   8   5  18     2612.06     2429.55    207.05 o 
   9   5  18      159.51       19.28    202.42 o 
  10   5  18      151.88      129.56    101.58 o 
  11   5  18        0.76     -173.87    210.57 o 
  12   5  18       42.58       -1.48    220.21 o 
  13   5  18       75.30      109.55     91.94 o 
  14   5  18       99.10      131.79    165.53 o 
  15   5  18        4.92       -2.97    236.33 o 
   0   6  18     1156.91     1126.64    106.77 o 
   1   6  18      100.84       15.76    213.17 o 
   2   6  18      630.05      596.31     81.93 o 
   3   6  18      208.92      232.26    214.28 o 
   4   6  18     4552.72     5212.20    356.82 o 
   5   6  18       14.95     -116.22    191.66 o 
   6   6  18      275.36      159.41    208.90 o 
   7   6  18        1.76      120.49    142.92 o 
   8   6  18      263.89      205.38    140.14 o 
   9   6  18      123.10      213.35    198.90 o 
  10   6  18     2283.56     2159.29    183.70 o 
  11   6  18       35.68      -46.16    210.94 o 
  12   6  18      274.29      168.87    120.49 o 
  13   6  18       32.91       47.64    221.13 o 
  14   6  18       91.91      -70.81    244.68 o 
   1   7  18      516.42      257.47    223.17 o 
   2   7  18        1.46     -199.08    202.98 o 
   3   7  18        6.98      -81.38    192.59 o 
   4   7  18       10.35     -213.35    213.35 o 
   5   7  18       45.69      -84.71    203.53 o 
   6   7  18       94.14     -101.02    222.80 o 
   7   7  18        1.81      -61.91    234.49 o 
   8   7  18        1.31     -211.87    211.87 o 
   9   7  18       61.32       65.25    199.08 o 
  10   7  18       54.44      161.45    229.48 o 
  11   7  18       11.40     -247.65    247.65 o 
  12   7  18      283.71      298.99     94.54 o 
  13   7  18      102.48      -96.95    243.57 o 
   0   8  18       52.54     -218.18    218.18 o 
   1   8  18      671.60      531.81     91.38 o 
   2   8  18       81.21      189.81    208.16 o 
   3   8  18       72.66       85.45    203.90 o 
   4   8  18     3879.18     3934.13    267.66 o 
   5   8  18      148.76      161.08    152.37 o 
   6   8  18      896.23      759.06     91.75 o 
   7   8  18       53.41      -46.53    193.89 o 
   8   8  18       11.94     -226.51    226.51 o 
   9   8  18      385.98      313.26     91.57 o 
  10   8  18     1227.49     1275.11    120.11 o 
  11   8  18       38.82      -45.78    218.92 o 
   1   9  18       30.07       21.14    188.70 o 
   2   9  18      875.44      761.10     95.65 o 
   3   9  18       15.99     -216.14    216.14 o 
   4   9  18       20.58     -231.33    231.33 o 
   5   9  18       40.13     -134.94    192.22 o 
   6   9  18      220.23      384.45     82.68 o 
   7   9  18        0.94      257.10    179.61 o 
   8   9  18     1563.09     1407.46    130.68 o 
   9   9  18      392.19      346.26     93.42 o 
   0  10  18      663.16      567.21     90.46 o 
   1  10  18       72.66      186.66    130.49 o 
   2  10  18      540.94      512.71     88.60 o 
   3  10  18       57.34      140.88    200.75 o 
   4  10  18      330.64      -76.00    289.91 o 
   5  10  18       29.50       98.25    192.40 o 
   6  10  18      477.70      433.56     94.91 o 
   1   1  19     7323.15     7328.49    395.01 o 
   2   1  19      138.71      266.18    189.81 o 
   3   1  19       20.45     -103.43    203.53 o 
   4   1  19      135.44      -16.68    180.54 o 
   5   1  19     1917.13     2099.23    176.83 o 
   6   1  19     1393.84     1557.60    138.65 o 
   7   1  19     3403.02     3765.46    327.35 o 
   8   1  19      117.41      237.45    191.66 o 
   9   1  19      127.73     -220.02    232.26 o 
  10   1  19        4.85      -41.52    166.27 o 
  11   1  19      251.32      -67.66    226.88 o 
  12   1  19      693.23      379.25    276.19 o 
  13   1  19     2082.53     2245.30    178.13 o 
  14   1  19       20.81       49.87    212.61 o 
  15   1  19      548.09      346.44    259.51 o 
  16   1  19      469.68      550.16    103.99 o 
   0   2  19      534.46      407.05     78.41 o 
   1   2  19     1367.44     1384.29    115.11 o 
   2   2  19      145.11     -122.90    188.52 o 
   3   2  19      492.28      387.96     75.26 o 
   4   2  19     2275.81     2452.90    195.00 o 
   5   2  19      339.25      377.77     79.15 o 
   6   2  19      630.95      608.55     83.05 o 
   7   2  19      243.99       92.87    146.06 o 
   8   2  19       13.25     -136.06    197.04 o 
   9   2  19     1535.65     2034.54    196.11 o 
  10   2  19       42.52      -42.45    200.56 o 
  11   2  19       46.42      215.21    192.59 o 
  12   2  19       78.33        0.00    220.76 o 
  13   2  19      127.25       21.14    236.70 o 
  14   2  19      110.38      353.30    240.23 o 
  15   2  19     1022.20     1090.86    113.63 o 
  16   2  19        1.63      -73.77    225.21 o 
   1   3  19      804.39      835.99     79.71 o 
   2   3  19        1.72      -52.28    153.67 o 
   3   3  19     2374.39     2114.98    197.23 o 
   4   3  19      964.73      926.63     81.19 o 
   5   3  19      299.93       16.87    195.37 o 
   6   3  19       32.95      -21.69    215.39 o 
   7   3  19     1579.46     1671.23    141.43 o 
   8   3  19      197.39       20.21    177.02 o 
   9   3  19        5.03     -221.69    221.69 o 
  10   3  19       40.89       -3.15    223.73 o 
  11   3  19     1446.06     1546.11    135.50 o 
  12   3  19     1102.68     1014.30    101.20 o 
  13   3  19      488.76      729.77     91.38 o 
  14   3  19       82.56      256.91    227.63 o 
  15   3  19      964.67      797.43    111.78 o 
   0   4  19      574.81      525.50     76.18 o 
   1   4  19      176.22      173.69     69.51 o 
   2   4  19      693.08      596.87     82.31 o 
   3   4  19     1548.74     1473.45    145.88 o 
   4   4  19     1496.51     1389.47    126.42 o 
   5   4  19     1406.55     1373.16    126.61 o 
   6   4  19      371.95      -36.71    213.35 o 
   7   4  19      139.49      -98.06    198.71 o 
   8   4  19      388.30      478.79     77.48 o 
   9   4  19      735.61      994.28     89.16 o 
  10   4  19       47.46      -62.10    229.29 o 
  11   4  19       15.40       43.74    203.35 o 
  12   4  19       48.50       42.82    210.39 o 
  13   4  19      400.20      258.77     94.91 o 
  14   4  19      807.90      336.25    332.35 o 
  15   4  19      508.84      543.85    104.54 o 
   1   5  19       39.98       96.58    119.56 o 
   2   5  19      161.09     -186.66    229.67 o 
   3   5  19     3227.94     3189.16    223.92 o 
   4   5  19       26.73       98.43    183.70 o 
   5   5  19      558.88      485.65     83.59 o 
   6   5  19      199.49      -20.21    230.78 o 
   7   5  19      318.40      204.82    179.43 o 
   8   5  19      337.15      275.45    200.19 o 
   9   5  19      406.45      430.60     89.16 o 
  10   5  19       88.94       66.55    207.23 o 
  11   5  19     2300.56     2522.97    232.45 o 
  12   5  19       76.71       25.21    239.12 o 
  13   5  19        8.53      -74.33    219.47 o 
  14   5  19        0.15      253.57    210.20 o 
   0   6  19      131.84      248.57     70.25 o 
   1   6  19        6.90     -205.93    205.93 o 
   2   6  19      662.95      532.55     87.49 o 
   3   6  19      160.65      199.08     75.81 o 
   4   6  19      389.88      203.90    223.17 o 
   5   6  19      217.67       59.69    207.05 o 
   6   6  19        2.14     -123.45    224.66 o 
   7   6  19      134.45       87.12    201.49 o 
   8   6  19      291.00      197.41    230.96 o 
   9   6  19       18.38      201.12    194.63 o 
  10   6  19        2.26     -226.70    240.78 o 
  11   6  19      298.35      283.42    252.09 o 
  12   6  19       76.06      217.25    256.36 o 
  13   6  19       74.10      328.27    274.52 o 
   1   7  19       84.39       44.30    194.63 o 
   2   7  19      859.79      878.43     89.71 o 
   3   7  19     4329.38     3949.88    381.85 o 
   4   7  19      772.32      797.61     93.24 o 
   5   7  19     1273.04     1365.19    119.37 o 
   6   7  19      749.02      735.51     88.42 o 
   7   7  19       36.38      178.13    200.56 o 
   8   7  19        3.75      -20.21    214.47 o 
   9   7  19      574.75      671.01     94.91 o 
  10   7  19      162.63      286.38    248.02 o 
  11   7  19     1626.54     1522.20    139.95 o 
   0   8  19      277.08       42.63    218.55 o 
   1   8  19       42.40      130.86    216.14 o 
   2   8  19        8.52     -224.84    224.84 o 
   3   8  19       72.93     -112.89    212.98 o 
   4   8  19      412.12      131.42    240.04 o 
   5   8  19      240.85      195.56    161.26 o 
   6   8  19       59.04     -220.39    220.39 o 
   7   8  19        5.77      116.78    188.33 o 
   8   8  19        8.73     -273.78    273.78 o 
   9   8  19      527.15      526.80    101.95 o 
  10   8  19       85.15       76.00    260.99 o 
   1   9  19      872.39      749.61     94.91 o 
   2   9  19       69.05     -139.77    205.56 o 
   3   9  19     1704.33     1581.52    146.43 o 
   4   9  19        8.71      235.03    197.60 o 
   5   9  19     1391.98     1317.93    120.30 o 
   6   9  19      253.95       -3.71    264.89 o 
   7   9  19      331.96       99.72    265.62 o 
   0  10  19      102.38      136.24    155.71 o 
   1  10  19        5.37       74.89    212.80 o 
   2  10  19       99.16     -263.59    263.59 o 
   0   0  20     1882.33     1845.65    174.98 o 
   1   0  20      193.88       53.19    176.28 o 
   2   0  20      133.18      213.72    174.42 o 
   3   0  20      958.20     1101.98    104.91 o 
   4   0  20      801.80      713.09     85.45 o 
   5   0  20     6868.39     6922.35    408.72 o 
   6   0  20     2839.94     3321.32    323.28 o 
   7   0  20      848.19      923.10     88.42 o 
   8   0  20      901.60      901.24     87.86 o 
   9   0  20       36.85      -83.23    203.16 o 
  10   0  20       56.59      -39.11    222.43 o 
  11   0  20      937.66      940.71     96.76 o 
  12   0  20      224.93      293.62    243.75 o 
  13   0  20      853.17      809.67    101.95 o 
  14   0  20     1962.35     2065.87    188.89 o 
  15   0  20      318.50      262.48    101.76 o 
   1   1  20       78.15     -111.04    207.79 o 
   2   1  20      173.16      -18.54    204.09 o 
   3   1  20     1053.91      907.90     87.30 o 
   4   1  20      228.16      189.81    202.42 o 
   5   1  20      952.71      967.78     95.65 o 
   6   1  20      176.69      191.10     76.00 o 
   7   1  20      299.34      264.70    216.88 o 
   8   1  20       90.30      207.42    180.91 o 
   9   1  20        0.41     -108.07    222.43 o 
  10   1  20       77.84     -151.63    238.56 o 
  11   1  20        1.90        0.00    207.23 o 
  12   1  20       53.09      138.84     98.61 o 
  13   1  20      165.41      232.63     91.75 o 
  14   1  20        0.02     -176.46    219.66 o 
  15   1  20      229.03      105.84    216.32 o 
   0   2  20     2438.95     2662.36    206.30 o 
   1   2  20       19.99      131.98    175.35 o 
   2   2  20      353.20      377.77     78.60 o 
   3   2  20      138.01      -59.32    223.36 o 
   4   2  20     1035.46      877.50     87.49 o 
   5   2  20      553.65      701.41     86.00 o 
   6   2  20     1415.90     1352.04    131.79 o 
   7   2  20      194.92      306.41    215.21 o 
   8   2  20     1038.06     1399.67    129.75 o 
   9   2  20       62.53      -45.41    201.86 o 
  10   2  20       17.65      221.32    158.86 o 
  11   2  20      148.38      -67.85    225.03 o 
  12   2  20      771.55      609.66    106.21 o 
  13   2  20      695.02      717.54    101.39 o 
  14   2  20     1143.14     1270.29    117.33 o 
  15   2  20      334.92      258.21    278.23 o 
   1   3  20      302.14      265.99    183.88 o 
   2   3  20      417.21      283.97    206.86 o 
   3   3  20     1665.54     1536.29    152.92 o 
   4   3  20       33.26      -18.17    201.31 o 
   5   3  20      678.23      742.75     85.08 o 
   6   3  20     1108.99     1368.53    135.50 o 
   7   3  20     2839.72     2795.08    222.62 o 
   8   3  20      543.88      693.25     85.08 o 
   9   3  20      697.60      681.58     87.12 o 
  10   3  20      156.65      -21.69    197.23 o 
  11   3  20      281.13       -1.67    238.37 o 
  12   3  20      107.01      185.36    220.58 o 
  13   3  20      383.32      433.19     95.09 o 
  14   3  20      331.41      203.90    168.31 o 
   0   4  20      151.76       39.29    204.27 o 
   1   4  20        5.74      -74.89    182.21 o 
   2   4  20     1849.39     1984.30    198.34 o 
   3   4  20       34.87       88.23    142.92 o 
   4   4  20     4483.99     4512.46    369.06 o 
   5   4  20      306.35      317.90     78.60 o 
   6   4  20      305.61       99.72    203.35 o 
   7   4  20       52.45      -99.91    214.47 o 
   8   4  20      581.67      506.97     88.79 o 
   9   4  20       58.67      140.51    152.74 o 
  10   4  20     1429.70     1253.79    119.00 o 
  11   4  20      167.81     -111.59    217.43 o 
  12   4  20      672.51      775.93     94.72 o 
  13   4  20      351.60      242.08    258.02 o 
   1   5  20     1095.77     1031.36     92.87 o 
   2   5  20      367.17      216.88     82.86 o 
   3   5  20      524.64      201.49    231.71 o 
   4   5  20      185.81      224.66    193.70 o 
   5   5  20        6.61      -18.72    182.03 o 
   6   5  20        1.86       43.19    158.49 o 
   7   5  20      586.69      582.97     90.09 o 
   8   5  20      165.30       77.30    100.46 o 
   9   5  20      506.70      479.90     82.49 o 
  10   5  20      168.38      210.20    230.59 o 
  11   5  20       17.60      214.65    237.26 o 
  12   5  20      420.43      268.59    179.61 o 
  13   5  20      270.88       77.67    259.51 o 
   0   6  20      101.84      138.65     92.87 o 
   1   6  20     1043.25      922.92     92.68 o 
   2   6  20     1694.37     1777.44    150.51 o 
   3   6  20      192.77      278.79    203.53 o 
   4   6  20     2635.60     2633.26    231.15 o 
   5   6  20     1760.73     1682.53    167.01 o 
   6   6  20      237.08      165.53    155.52 o 
   7   6  20       20.00       88.97    233.38 o 
   8   6  20       35.94      -89.16    235.03 o 
   9   6  20      315.25      271.74     88.05 o 
  10   6  20      853.42      954.25    109.74 o 
  11   6  20        7.24      146.99    155.71 o 
   1   7  20        5.36      -68.03    200.75 o 
   2   7  20        1.02       43.93    176.28 o 
   3   7  20       84.17      111.22    204.82 o 
   4   7  20      273.40       89.34    233.56 o 
   5   7  20      149.29       71.55    227.81 o 
   6   7  20      297.88      240.04     88.60 o 
   7   7  20      164.83      148.29     84.15 o 
   8   7  20       63.87      -96.39    223.36 o 
   9   7  20        2.17       72.29    228.92 o 
  10   7  20        0.01      -48.57    250.61 o 
   0   8  20       29.89       47.64    200.01 o 
   1   8  20      530.82      234.67    252.83 o 
   2   8  20      333.47      188.33    257.47 o 
   3   8  20       55.96       23.54    231.33 o 
   4   8  20     1133.64     1204.67    113.99 o 
   5   8  20       24.84     -218.18    218.18 o 
   6   8  20      341.27      289.35    259.14 o 
   7   8  20        0.41      243.94    231.52 o 
   8   8  20      114.98        1.48    236.89 o 
   1   9  20      754.36      549.23    102.69 o 
   2   9  20        3.41       50.98    201.68 o 
   3   9  20      335.59      347.55    243.38 o 
   4   9  20       29.83       75.44    197.04 o 
   1   1  21      662.99      675.27     85.63 o 
   2   1  21     2171.94     2223.98    187.59 o 
   3   1  21      238.19     -118.26    224.10 o 
   4   1  21      148.94      219.47     78.04 o 
   5   1  21      562.79      123.08    213.17 o 
   6   1  21      360.05      430.79     82.68 o 
   7   1  21     1663.37     1839.91    176.83 o 
   8   1  21     1654.45     1493.83    134.76 o 
   9   1  21        3.15       67.48    209.27 o 
  10   1  21      710.52      577.96     95.09 o 
  11   1  21      423.78      300.84     94.54 o 
  12   1  21      316.95      481.38     93.42 o 
  13   1  21      747.03      587.23    106.40 o 
  14   1  21      108.19      374.24     89.71 o 
   0   2  21     4045.43     4719.70    360.34 o 
   1   2  21      521.85      664.71     83.59 o 
   2   2  21      268.15      422.25     74.51 o 
   3   2  21      124.89      -82.12    215.58 o 
   4   2  21     1234.10     1292.16    114.18 o 
   5   2  21      781.76      971.49     96.02 o 
   6   2  21     1520.04     1537.96    135.68 o 
   7   2  21       35.19      107.14     96.02 o 
   8   2  21      636.68      673.24     93.80 o 
   9   2  21      217.87      136.98    256.17 o 
  10   2  21     1114.60     1116.06    103.43 o 
  11   2  21      216.17      344.40     86.75 o 
  12   2  21       99.96      173.32    228.18 o 
  13   2  21       21.41       73.96    238.74 o 
   1   3  21     1455.27     1457.32    144.02 o 
   2   3  21       33.22     -103.06    196.67 o 
   3   3  21     2548.19     2856.62    215.76 o 
   4   3  21      198.94      145.88    200.75 o 
   5   3  21     3269.93     3021.97    245.61 o 
   6   3  21       15.12      110.11    209.09 o 
   7   3  21      320.11      305.29     92.68 o 
   8   3  21       93.11       66.73    214.28 o 
   9   3  21      790.33      794.47     99.72 o 
  10   3  21        2.82        2.78    220.76 o 
  11   3  21      245.74       23.91    236.15 o 
  12   3  21       88.55      -26.32    260.25 o 
  13   3  21      402.38      422.81     99.54 o 
   0   4  21     2120.40     2113.13    205.56 o 
   1   4  21        0.43      122.90    189.62 o 
   2   4  21       11.90     -205.56    205.56 o 
   3   4  21      112.54       80.26    200.94 o 
   4   4  21     1293.44     1263.99    124.01 o 
   5   4  21       37.11      293.99    200.56 o 
   6   4  21      864.90      917.17     95.65 o 
   7   4  21       39.12      108.44    197.41 o 
   8   4  21      480.27     -237.26    237.26 o 
   9   4  21       36.94      121.04     96.39 o 
  10   4  21      854.10      767.03    100.46 o 
  11   4  21       43.25      -96.95    236.52 o 
  12   4  21       57.85     -231.52    231.52 o 
   1   5  21      312.84      347.18     77.67 o 
   2   5  21     1123.12     1372.23    118.44 o 
   3   5  21     1086.51     1248.98    112.33 o 
   4   5  21       30.40     -172.76    209.27 o 
   5   5  21      429.50      343.47     89.53 o 
   6   5  21      164.11       65.07    161.08 o 
   7   5  21      175.65      134.39    175.90 o 
   8   5  21     1385.78     1318.11    128.65 o 
   9   5  21      248.18     -141.62    265.07 o 
  10   5  21      234.68      -50.05    249.87 o 
  11   5  21      214.52       77.85    254.31 o 
   0   6  21      183.73      219.83    214.47 o 
   1   6  21       83.54      -89.71    205.38 o 
   2   6  21      116.40      265.81    188.52 o 
   3   6  21       27.39      -68.22    178.32 o 
   4   6  21      396.59      358.86    258.77 o 
   5   6  21      256.47      208.53    220.39 o 
   6   6  21       62.46     -115.29    190.36 o 
   7   6  21        0.04        0.00    239.30 o 
   8   6  21        0.74      192.40    180.91 o 
   9   6  21       89.59      170.54    236.33 o 
  10   6  21       43.16     -250.06    250.06 o 
   1   7  21        7.62     -138.84    205.93 o 
   2   7  21     1115.12      995.39    101.20 o 
   3   7  21      544.85      715.32     92.68 o 
   4   7  21      225.48       23.72    255.80 o 
   5   7  21        3.18        0.00    221.13 o 
   6   7  21      548.42      466.93     98.43 o 
   7   7  21      184.50     -202.98    264.33 o 
   8   7  21       57.17      -74.33    244.12 o 
   0   8  21      719.47      636.91    101.39 o 
   1   8  21        3.72      121.97    207.23 o 
   2   8  21        6.20      294.36    200.94 o 
   3   8  21        6.47     -239.67    239.67 o 
   4   8  21      195.07     -146.62    244.12 o 
   5   8  21       32.90     -260.44    260.44 o 
   0   0  22     1411.35     1296.42    117.15 o 
   1   0  22     2749.59     2673.86    219.29 o 
   2   0  22     1511.40     1176.49    111.41 o 
   3   0  22       10.72       76.56    191.66 o 
   4   0  22     2250.99     2084.03    203.53 o 
   5   0  22     1382.65     1296.79    111.59 o 
   6   0  22      622.27      648.58     83.23 o 
   7   0  22        0.08      229.85    176.09 o 
   8   0  22       25.68     -220.58    220.58 o 
   9   0  22     1136.23     1087.52    108.25 o 
  10   0  22       47.29     -113.08    168.68 o 
  11   0  22      111.41     -240.04    240.04 o 
  12   0  22      254.86     -259.32    259.32 o 
   1   1  22      107.23       81.19    218.92 o 
   2   1  22      236.26      -44.86    231.71 o 
   3   1  22     1036.33      860.45     94.54 o 
   4   1  22      486.55      473.42     87.86 o 
   5   1  22       83.30      130.86    205.01 o 
   6   1  22       90.88      197.78    197.78 o 
   7   1  22      122.94      268.22    204.82 o 
   8   1  22      258.96      295.47     85.08 o 
   9   1  22       41.57     -183.32    246.35 o 
  10   1  22        5.38       96.39    233.93 o 
  11   1  22      267.55      122.34    249.13 o 
  12   1  22      267.28      -21.88    270.26 o 
   0   2  22      623.92      510.86     91.20 o 
   1   2  22      168.18      170.54    193.33 o 
   2   2  22      701.33      909.02     90.83 o 
   3   2  22      619.39      632.27     96.76 o 
   4   2  22     2012.82     2131.11    204.27 o 
   5   2  22      438.05      359.23    248.76 o 
   6   2  22      286.87      204.27    225.96 o 
   7   2  22      364.96      520.87     86.19 o 
   8   2  22       25.85      -73.77    228.37 o 
   9   2  22      299.35      377.03     88.23 o 
  10   2  22      142.84      -98.98    259.32 o 
  11   2  22        1.38       49.87    209.46 o 
  12   2  22      295.57      288.61    283.97 o 
   1   3  22      609.00      693.07     90.64 o 
   2   3  22       33.68       45.41    204.65 o 
   3   3  22     2617.72     2439.74    227.25 o 
   4   3  22      565.50      364.79     98.25 o 
   5   3  22       15.93      113.45    241.16 o 
   6   3  22      399.20      209.09     93.98 o 
   7   3  22     1340.46     1639.16    144.21 o 
   8   3  22      300.56      263.22    252.83 o 
   9   3  22      614.50       48.75    275.26 o 
  10   3  22        0.35      -26.13    218.92 o 
  11   3  22     1744.25     1634.71    162.00 o 
   0   4  22       22.27      122.53    130.12 o 
   1   4  22      238.13      287.50    196.48 o 
   2   4  22        4.11      -88.97    212.98 o 
   3   4  22       47.37       66.92    138.47 o 
   4   4  22       53.29      247.09    233.75 o 
   5   4  22        5.71       -1.30    215.21 o 
   6   4  22      298.24      321.05     86.19 o 
   7   4  22        4.66       94.72    157.56 o 
   8   4  22      195.67      164.97    239.12 o 
   9   4  22       31.30     -218.36    260.62 o 
  10   4  22      257.49      410.58     91.57 o 
   1   5  22       21.01      109.74    110.85 o 
   2   5  22       43.99     -136.43    218.55 o 
   3   5  22      179.32      264.15     81.01 o 
   4   5  22       83.90        2.78    228.55 o 
   5   5  22      264.77      253.20    201.12 o 
   6   5  22       20.19      139.58    220.76 o 
   7   5  22      677.91      661.00    100.83 o 
   8   5  22      346.60      350.89     90.27 o 
   9   5  22       36.01     -255.61    255.61 o 
   0   6  22      482.01      488.25     90.83 o 
   1   6  22      339.27      303.07    228.55 o 
   2   6  22      290.52     -138.28    241.90 o 
   3   6  22      240.06      272.30     86.19 o 
   4   6  22      215.78     -245.42    245.42 o 
   5   6  22     1514.92     1564.83    146.06 o 
   6   6  22      108.13      266.92    196.30 o 
   7   6  22      184.73      101.76    231.89 o 
   1   7  22       16.53       96.76    195.74 o 
   2   7  22       21.61     -125.31    226.70 o 
   3   7  22      112.59      219.83    214.09 o 
   4   7  22       94.71     -252.46    252.46 o 
   5   7  22       97.49     -254.31    254.31 o 
   1   1  23      167.92       64.32    177.95 o 
   2   1  23      326.90      145.51    133.83 o 
   3   1  23      585.56      488.25     89.34 o 
   4   1  23      199.40      265.26    203.53 o 
   5   1  23      156.50      267.10    206.12 o 
   6   1  23      169.10       95.46    243.20 o 
   7   1  23      266.42      235.41    219.66 o 
   8   1  23      189.66       47.83    243.57 o 
   9   1  23      139.23      242.82    236.89 o 
  10   1  23       34.80      227.07    224.47 o 
   0   2  23     1253.23     1228.21    118.07 o 
   1   2  23      393.00      407.24     86.38 o 
   2   2  23      828.75      905.68     98.61 o 
   3   2  23      154.82      -71.18    262.48 o 
   4   2  23      629.79      667.86     95.46 o 
   5   2  23      137.86      168.31    252.27 o 
   6   2  23      279.96      344.40     91.94 o 
   7   2  23       84.89       73.22    250.42 o 
   8   2  23      104.08      249.13    249.13 o 
   9   2  23      801.81      830.61    102.69 o 
  10   2  23       83.56      183.70    240.04 o 
   1   3  23      870.05      527.54    105.29 o 
   2   3  23      126.98      162.37    145.32 o 
   3   3  23     1088.03     1211.16    112.52 o 
   4   3  23       57.60      169.79    227.44 o 
   5   3  23     1074.95      989.47    106.95 o 
   6   3  23       44.05      122.34    187.96 o 
   7   3  23      588.03      348.30    238.56 o 
   8   3  23      180.53       99.54    275.64 o 
   9   3  23      136.83     -150.88    296.58 o 
   0   4  23      627.26      646.54     93.98 o 
   1   4  23      140.71       68.03    107.51 o 
   2   4  23       15.14     -241.71    241.71 o 
   3   4  23        2.20      120.86    184.25 o 
   4   4  23      242.52      210.94     86.19 o 
   5   4  23      242.28      170.54    199.27 o 
   6   4  23      723.79      869.54    108.07 o 
   7   4  23        1.22     -262.11    262.11 o 
   8   4  23      223.29      307.15    262.85 o 
   1   5  23      999.96     1050.45     99.16 o 
   2   5  23       79.70      144.21    220.21 o 
   3   5  23      420.84      487.32     89.71 o 
   4   5  23      181.53       82.86    167.75 o 
   5   5  23      217.13       70.62    228.00 o 
   6   5  23      216.82      175.72    242.82 o 
   7   5  23     1592.75     1535.54    132.35 o 
   0   6  23       96.36      240.04    250.98 o 
   1   6  23        6.67     -283.60    283.60 o 
   2   6  23      514.78      247.65    271.37 o 
   3   6  23      157.08      -70.99    237.07 o 
   4   6  23       45.82      125.12    200.19 o 
   0   0  24       48.75      302.70    206.49 o 
   1   0  24        4.99      130.49    190.36 o 
   2   0  24        6.31      174.61    200.75 o 
   3   0  24      332.17       67.11    235.78 o 
   4   0  24     4028.28     3602.89    350.15 o 
   5   0  24       81.10      -66.55    214.28 o 
   6   0  24      136.85      224.10    225.58 o 
   7   0  24      335.40      344.03     87.86 o 
   8   0  24      191.75       73.40    251.53 o 
   1   1  24      518.78      619.29     90.64 o 
   2   1  24      164.10        1.85    252.09 o 
   3   1  24        0.80       24.46    226.14 o 
   4   1  24        0.22     -116.03    242.08 o 
   5   1  24        2.79       70.43    211.13 o 
   6   1  24       82.20      212.98    206.30 o 
   7   1  24      515.50      605.39     90.64 o 
   8   1  24      322.51      275.82     94.91 o 
   0   2  24       89.62      215.95    222.43 o 
   1   2  24        9.65       84.71    143.66 o 
   2   2  24     1137.35     1043.03    109.55 o 
   3   2  24      146.16       48.20    260.06 o 
   4   2  24     1519.83     1515.89    143.66 o 
   5   2  24      240.54      275.45     91.94 o 
   6   2  24      197.26      149.03    276.01 o 
   7   2  24      130.49      130.49    137.35 o 
   1   3  24      911.51      248.57    308.26 o 
   2   3  24      160.50      -99.72    246.72 o 
   3   3  24       16.34      -76.93    250.06 o 
   4   3  24      145.93       61.73    183.14 o 
   5   3  24      219.53      176.65    236.70 o 
   6   3  24      734.45      969.82    106.21 o 
   7   3  24      279.20      400.39    102.69 o 
   0   4  24      300.58       74.14    267.10 o 
   1   4  24       44.80       74.70    170.35 o 
   2   4  24      312.10      303.99    257.28 o 
   3   4  24       24.30     -104.73    237.07 o 
   4   4  24       37.54     -263.96    263.96 o 
   5   4  24      160.56      235.41    258.40 o 
   1   5  24       75.11     -204.46    214.84 o 
   2   5  24      230.76      258.77    206.12 o 
   1   1  25      194.27      324.94    217.06 o 
   2   1  25        0.41     -120.11    224.29 o 
   3   1  25     2250.32     2180.23    186.66 o 
   4   1  25       11.25      192.96    241.90 o 
   5   1  25     1451.24     1325.35    121.78 o 
   0   2  25        1.08      150.14    200.56 o 
   1   2  25      165.66     -121.60    268.22 o 
   2   2  25       14.87      128.09    220.21 o 
   3   2  25        2.73     -124.94    248.76 o 
   4   2  25      495.78      308.26    292.88 o 
   1   3  25      180.73      -76.74    251.72 o 
                                                 
